# Supplementary material for: Differential Encoding of Odor and Place in the Mouse Piriform and Entorhinal Cortex
Source: eNeuro. 2025 Oct 7;12(10):ENEURO.0026-25.2025. doi: 10.1523/ENEURO.0026-25.2025 (PMC12507510; doi:10.1523/ENEURO.0026-25.2025)
Supplement: Data 1 — Odor encoding analysis codes This MATLAB codebase provides a pipeline for processing and analyzing calcium imaging data from freely-moving and head-fixed odor-detection experiments. The analysis includes event-aligned calcium trace extraction, normalization, dimensionality reduction, classification (KNN and SVM), as well as single-cell and population response profiling. Additional tools support alignment across behavioral contexts to test context-dependent odor coding. The modular design enables flexible and reproducible analysis across multiple datasets. Download Data 1, ZIP file. [file eneuro-12-ENEURO.0026-25.2025-s005.zip]

Archive with 75 entries (72 files):
- Odor coding analysis_codebase/.DS_Store
- Odor coding analysis_codebase/@AnalysisClass/
- Odor coding analysis_codebase/@AnalysisClass/.DS_Store
- Odor coding analysis_codebase/@AnalysisClass/ActiveCells_Func.m
- Odor coding analysis_codebase/@AnalysisClass/ActiveCells_Plot.m
- Odor coding analysis_codebase/@AnalysisClass/Activity_Duration_Func.m
- Odor coding analysis_codebase/@AnalysisClass/ActivityDuration_Excitatory.m
- Odor coding analysis_codebase/@AnalysisClass/ActivityDuration_Inhibitory.m
- Odor coding analysis_codebase/@AnalysisClass/ActivityDuration_Plot.m
- Odor coding analysis_codebase/@AnalysisClass/ActivityTrend_Function.m
- Odor coding analysis_codebase/@AnalysisClass/AnalysisClass.m
- Odor coding analysis_codebase/@AnalysisClass/CellResTime_Exc_Calculation_Func.m
- Odor coding analysis_codebase/@AnalysisClass/CellResTime_Inh_Calculation_Func.m
- Odor coding analysis_codebase/@AnalysisClass/ClassificationSmoothing_Func.m
- Odor coding analysis_codebase/@AnalysisClass/Confusion_Matrix.m
- Odor coding analysis_codebase/@AnalysisClass/CosineSimilarity.m
- Odor coding analysis_codebase/@AnalysisClass/Cross_Correlation.m
- Odor coding analysis_codebase/@AnalysisClass/CrossCorr_Analysis_InterChannel.m
- Odor coding analysis_codebase/@AnalysisClass/CrossCorr_Cosine.m
- Odor coding analysis_codebase/@AnalysisClass/CrossCorr_Distances.m
- Odor coding analysis_codebase/@AnalysisClass/Deconvolution.m
- Odor coding analysis_codebase/@AnalysisClass/Duration_ResponsiveCells_Func.m
- Odor coding analysis_codebase/@AnalysisClass/Filter_LwPs_Butt.m
- Odor coding analysis_codebase/@AnalysisClass/FreMov_LT_DataStruct_Func.m
- Odor coding analysis_codebase/@AnalysisClass/FreMov_LT_HED_Time_V2.m
- Odor coding analysis_codebase/@AnalysisClass/HeadFixed_DataStruct_Func.m
- Odor coding analysis_codebase/@AnalysisClass/HF_FM_SVM_Classifier.m
- Odor coding analysis_codebase/@AnalysisClass/HF_FM_SVM_Master.m
- Odor coding analysis_codebase/@AnalysisClass/Initialization_FreelyMoving.m
- Odor coding analysis_codebase/@AnalysisClass/Initialization_HeadFixed.m
- Odor coding analysis_codebase/@AnalysisClass/InterChannel_Correlation_Master.m
- Odor coding analysis_codebase/@AnalysisClass/KNN_Classification_EnsembleSize.m
- Odor coding analysis_codebase/@AnalysisClass/KNN_EnsembleSize_ProbabCalc.m
- Odor coding analysis_codebase/@AnalysisClass/KNN_Increasing_SlidingWin.m
- Odor coding analysis_codebase/@AnalysisClass/KNN_TempoCorr.m
- Odor coding analysis_codebase/@AnalysisClass/KNN_TempoCorr_DualMode.m
- Odor coding analysis_codebase/@AnalysisClass/KNN_TempoCorr_ProbabCalc.m
- Odor coding analysis_codebase/@AnalysisClass/MovingAverage.m
- Odor coding analysis_codebase/@AnalysisClass/NegativeCtrl_Supression.m
- Odor coding analysis_codebase/@AnalysisClass/NegativeCtrl_Trials_FreMo.m
- Odor coding analysis_codebase/@AnalysisClass/PCA.m
- Odor coding analysis_codebase/@AnalysisClass/PCA_Distances.m
- Odor coding analysis_codebase/@AnalysisClass/Plotter_KNN_SVM.m
- Odor coding analysis_codebase/@AnalysisClass/PreProcess_RightLeft_LinTrack.m
- Odor coding analysis_codebase/@AnalysisClass/Raster_ResponseCharac.m
- Odor coding analysis_codebase/@AnalysisClass/RasterPlot_Func.m
- Odor coding analysis_codebase/@AnalysisClass/Reliability.m
- Odor coding analysis_codebase/@AnalysisClass/Shuffling_Function.m
- Odor coding analysis_codebase/@AnalysisClass/Shuffling_Odor.m
- Odor coding analysis_codebase/@AnalysisClass/Signal_Normalization.m
- Odor coding analysis_codebase/@AnalysisClass/SlidingWindow_Func.m
- Odor coding analysis_codebase/@AnalysisClass/Sparseness.m
- Odor coding analysis_codebase/@AnalysisClass/Struct_Convertor_2Dto4D.m
- Odor coding analysis_codebase/@AnalysisClass/Struct_Convertor_4Dto2d.m
- Odor coding analysis_codebase/@AnalysisClass/SVM_Classification_EnsembleSize.m
- Odor coding analysis_codebase/@AnalysisClass/SVM_TempoCorr_AveTrialEstim.m
- Odor coding analysis_codebase/@AnalysisClass/SVM_TempoCorr_ChooseTrial.m
- Odor coding analysis_codebase/@AnalysisClass/SVM_TempoCorr_DualMode.m
- Odor coding analysis_codebase/@AnalysisClass/SVM_TempoCorr_ProbabCalc.m
- Odor coding analysis_codebase/@AnalysisClass/Threshold_Function.m
- Odor coding analysis_codebase/@AnalysisClass/Trial_Combinator_4D.m
- Odor coding analysis_codebase/@AnalysisClass/Tuning.m
- Odor coding analysis_codebase/Analysis_FreelyMoving.m
- Odor coding analysis_codebase/Analysis_HeadFixed.m
- Odor coding analysis_codebase/CellularAnalysis_FreelyMoving.m
- Odor coding analysis_codebase/CellularAnalysis_HeadFixed.m
- Odor coding analysis_codebase/Postprocessing/
- Odor coding analysis_codebase/Postprocessing/DataPrep_CellAnalys.m
- Odor coding analysis_codebase/Postprocessing/Pooling_Merging.m
- Odor coding analysis_codebase/Postprocessing/SaveOpenFigures.m
- Odor coding analysis_codebase/Postprocessing/Structuring_Deconv_Data.m
- Odor coding analysis_codebase/README.md
- Odor coding analysis_codebase/STDshade/
- Odor coding analysis_codebase/STDshade/.DS_Store
- Odor coding analysis_codebase/STDshade/shadedErrorBar.m
