# Supplementary material for: Differential Encoding of Odor and Place in the Mouse Piriform and Entorhinal Cortex
Source: eNeuro. 2025 Oct 7;12(10):ENEURO.0026-25.2025. doi: 10.1523/ENEURO.0026-25.2025 (PMC12507510; doi:10.1523/ENEURO.0026-25.2025)
Supplement: Data 1 — Odor encoding analysis codes This MATLAB codebase provides a pipeline for processing and analyzing calcium imaging data from freely-moving and head-fixed odor-detection experiments. The analysis includes event-aligned calcium trace extraction, normalization, dimensionality reduction, classification (KNN and SVM), as well as single-cell and population response profiling. Additional tools support alignment across behavioral contexts to test context-dependent odor coding. The modular design enables flexible and reproducible analysis across multiple datasets. Download Data 1, ZIP file. [file eneuro-12-ENEURO.0026-25.2025-s005.zip › Odor coding analysis_codebase/@AnalysisClass/ActiveCells_Func.m]

function [Obj] = ActiveCells_Func(Obj,varargin)
% Function for classifying cell activity as excitatory or inhibitory
%
% This function classifies cell activity based on thresholding after odor
% exposure to determine its type.
%
% The function requires data from at least 2 mice. The input format should
% be a 4D array: time × cells × trials × odors. There is no upper limit on
% the size of the input data.
%
% Preprocessing must be performed before running this function. For
% cellular analysis, the user must provide the raw data of a single mouse
% as the Initialization function’s input argument. This is used only for
% parameterization; all required characteristics for the analysis will then
% be extracted within this function.
%
% The user must choose between automatic and manual activity selection.
% Automatic mode typically has about a 20% error rate in classifying
% activity.
%
% Description 1: Since signals rarely fluctuate around a baseline of 0
% regardless of the normalization period, the mean_parameter helps
% ActiveCells_Func adjust its thresholds to better match the signals. The
% chosen interval is a short segment just before the stimulus. A short
% pre-stimulus window is preferred because the probability of activity
% occurring in this period is very low.
%
% Sub-functions:
%   1. ActiveCells_Plot

%% Parameters Initialisation
ExcelResult = ["Mouse" "Cell" "Trial" "Odor" "Code"];                       % Data to print in excel tab [Cell Trial Odor Real Computed]
ExcelResultAutomatic = ["Mouse" "Cell" "Trial" "Odor" "Code" "Abherence"];  % Data to print in excel tab [Cell Trial Odor Real Computed]
Obj.DataSets_Size = [];
for sizing = 1:nargin-1
    Obj.DataSets_Size = [Obj.DataSets_Size size(varargin{sizing},2)];
end
Dimensions = size(varargin{1});                                             % Dimensions of data
Dimensions(2) = max(Obj.DataSets_Size);
withMouse_Size = [nargin-1 max(Obj.DataSets_Size) Dimensions(3:4)];
Threshold_Interval_Normalization =...
    Obj.Normalization_Interval_Start:Obj.Normalization_Interval_End;        % 1 sec before start in order to compute standard deviation
Threshold_Interval = Obj.Stim_Start:Obj.Stim_End;                           % 2 sec stimulus
Obj.ActiveCells_Matrix = zeros(withMouse_Size);                             % Active cells matrix's initialization
Abherents = zeros(withMouse_Size);                                          % List of abherent Data
FileName = 'Data_auto.xls';

%% Choice between automatic or semi-automatic treatment of the Data
UserAnswer = questdlg('Would you like to manually analyse outliers ?',...
    'Auto', 'Yes', 'No', 'No');
% Response handling
switch UserAnswer
    case 'Yes'
        Automatic_Value = false;
    otherwise
        Automatic_Value = true;
end

%% Main algorithm
for Mouse = 1:nargin-1
    Processed_Data = varargin{Mouse};                                       % In each itteration, attribute a mouse data
    Dimensions = size(Processed_Data);
    for Trials = 1:Dimensions(3)
        for Odor = 1:Dimensions(4)
            for Cell = 1:Dimensions(2)
                % Compute threshold using MAD (median absolute deviation of Matlab)
                % The threshold and mean baseline are specific to every 
                % cell, trial and odor.
                Threshold = Obj.Threshold_Parameter*...
                    mad(Processed_Data(Threshold_Interval_Normalization,Cell,Trials,Odor),Obj.MAD_Param);
                Mean_Baseline =...
                    squeeze(mean(Processed_Data...
                    (Obj.Baseline_Fluctuation_Interval,Cell,Trials,Odor))); % Description 1
                
                % Selecting cells conditions
                Cell_Data = squeeze(Processed_Data...
                    (Threshold_Interval, Cell, Trials, Odor));
                Cell_Over_Threshold =...
                    Cell_Data >= Mean_Baseline+Threshold;                   % 1 if above threshold
                Cell_Under_Threshold =...
                    Cell_Data <= Mean_Baseline-Threshold;                   % -1 if under -threshold
                
                for Frames = 1:size(Threshold_Interval, 2)
                    %% Automatic prcessing
                    if Automatic_Value
                        if size(Threshold_Interval, 2) - Frames < Obj.Above_Threshold_Frames
                            % Stop loop
                            break
                        else
                            if and(sum(Cell_Over_Threshold(Frames:Frames+Obj.Above_Threshold_Frames-1)) ==...
                                    Obj.Above_Threshold_Frames, Obj.ActiveCells_Matrix(Mouse,Cell,Trials,Odor) == 0)
                                Obj.ActiveCells_Matrix(Mouse,Cell,Trials,Odor) = 1;
                                % Activity is excitatory
                                % break
                            elseif and(sum(Cell_Under_Threshold(Frames:Frames+Obj.Above_Threshold_Frames-1)) ==...
                                    Obj.Above_Threshold_Frames, Obj.ActiveCells_Matrix(Mouse,Cell,Trials,Odor) == 0)
                                Obj.ActiveCells_Matrix(Mouse,Cell,Trials,Odor) = -1;
                                % Activity is inhibitory
                                % break
                            elseif or(and(sum(Cell_Under_Threshold(Frames:Frames+Obj.Above_Threshold_Frames-1)) ==...
                                    Obj.Above_Threshold_Frames, Obj.ActiveCells_Matrix(Mouse,Cell,Trials,Odor) == 1),and(sum(Cell_Over_Threshold(Frames:Frames+Obj.Above_Threshold_Frames-1)) == Obj.Above_Threshold_Frames, Obj.ActiveCells_Matrix(Mouse,Cell,Trials,Odor) == -1))
                                Abherents(Mouse,Cell,Trials,Odor) = 1;
                                Obj.ActiveCells_Matrix(Mouse,Cell,Trials,Odor) = 0;
                                % Activity is null
                                break
                            end
                        end
                        %% Semi-automatic processing
                    else
                        if size(Threshold_Interval, 2) - Frames < Obj.Above_Threshold_Frames
                            % Stop loop
                            break
                        else
                            if and(sum(Cell_Over_Threshold(Frames:Frames+Obj.Above_Threshold_Frames-1)) ==...
                                    Obj.Above_Threshold_Frames, Obj.ActiveCells_Matrix(Mouse,Cell,Trials,Odor) == 0)
                                Obj.ActiveCells_Matrix(Mouse,Cell,Trials,Odor) = 1;
                                % Cell is Excitatory
                                % break
                            elseif and(sum(Cell_Under_Threshold(Frames:Frames+Obj.Above_Threshold_Frames-1)) ==...
                                    Obj.Above_Threshold_Frames, Obj.ActiveCells_Matrix(Mouse,Cell,Trials,Odor) == 0)
                                Obj.ActiveCells_Matrix(Mouse,Cell,Trials,Odor) = -1;
                                % Cell is Inhibitory
                                % break
                            elseif or(and(sum(Cell_Under_Threshold(Frames:Frames+Obj.Above_Threshold_Frames-1)) == Obj.Above_Threshold_Frames, Obj.ActiveCells_Matrix(Mouse,Cell,Trials,Odor) == 1),and(sum(Cell_Over_Threshold(Frames:Frames+Obj.Above_Threshold_Frames-1)) == Obj.Above_Threshold_Frames, Obj.ActiveCells_Matrix(Mouse,Cell,Trials,Odor) == -1))
                                f = figure('Position', [100 200 560 420]);
                                plot(Processed_Data(:,Cell,Trials,Odor))
                                yline(Mean_Baseline+Threshold);
                                yline(Mean_Baseline-Threshold);
                                title("Cell "+ Cell + " for odor "+ Odor + " trial " + Trials);
                                xline(Obj.Stim_Start);
                                xline(Obj.Stim_End);
                                UserAnswer = questdlg('Type of response', 'The choices', 'Excitatory', 'Inhibitory', 'Inactive', 'Inactive');
                                % Response handling
                                switch UserAnswer
                                    case 'Excitatory'
                                        Obj.ActiveCells_Matrix(Mouse,Cell,Trials,Odor) = 1;
                                    case 'Inhibitory'
                                        Obj.ActiveCells_Matrix(Mouse,Cell,Trials,Odor) = -1;
                                    case 'Inactive'
                                        Obj.ActiveCells_Matrix(Mouse,Cell,Trials,Odor) = 0;
                                end
                                close(f)
                                break
                            end
                        end
                    end
                end
                %% Excel Writing of the data in a variable
                if Automatic_Value
                    ExcelResultAutomatic =...
                        [ExcelResultAutomatic; [Mouse Cell Trials Odor Obj.ActiveCells_Matrix(Mouse,Cell, Trials, Odor) Abherents(Mouse,Cell, Trials, Odor)]];
                else
                    ExcelResult = [ExcelResult; [Mouse Cell Trials Odor Obj.ActiveCells_Matrix(Mouse, Cell, Trials, Odor)]];
                end
            end
        end
    end
end

%% Excel Writing of the data in a file
% if Automatic_Value
%     Excel_Out = ExcelResultAutomatic;
% else
%     Excel_Out = ExcelResult;
% end
%
% xlswrite(FileName, Excel_Out);

%% Classification of excitatory, supressed and inactive cells via threshold
ActivMatrixDim = size(Obj.ActiveCells_Matrix);
Obj.Cell_Activity_Classification =...
    zeros(ActivMatrixDim(1),ActivMatrixDim(2),ActivMatrixDim(4));

% Description 2: a thereshold for determining a cell's response to a trial
% is excitatory, supression or null. The threshold number is 3 correct
% trial reponses for a given cell with respect to the three response types.

for Mouse = 1:ActivMatrixDim(1)
    for Odor = 1:ActivMatrixDim(4)
        for Cell = 1:Obj.DataSets_Size(Mouse)
            Number_ofZero =...
                sum(Obj.ActiveCells_Matrix(Mouse,Cell,:,Odor) == 0);        % Number of cells deemed inactive
            Number_ofExcited =...
                sum(Obj.ActiveCells_Matrix(Mouse,Cell,:,Odor) == 1);        % Number of cells deemed active and showing an excitatory trend
            Number_ofSuppressed =...
                sum(Obj.ActiveCells_Matrix(Mouse,Cell,:,Odor) == -1);       % Number of cells deemed active and showing a supressed trend
            Total_Number =...
                [Number_ofExcited; Number_ofSuppressed; Number_ofZero];
            if(max(Total_Number) < Obj.Threshold_Num_CorrectTrials)         % Description 2
                Obj.Cell_Activity_Classification(Mouse,Cell,Odor) = 0;
            else
                if(max(Total_Number) == Number_ofExcited)
                    Obj.Cell_Activity_Classification(Mouse,Cell,Odor) = 1;
                elseif(max(Total_Number) == Number_ofSuppressed)
                    Obj.Cell_Activity_Classification(Mouse,Cell,Odor) = -1;
                elseif(max(Total_Number) == Number_ofZero)
                    Obj.Cell_Activity_Classification(Mouse,Cell,Odor) = 0;
                end
            end
        end
    end
end

%% Invoking plotting function
Obj = Obj.ActiveCells_Plot(Obj);

end
