# Supplementary material for: Differential Encoding of Odor and Place in the Mouse Piriform and Entorhinal Cortex
Source: eNeuro. 2025 Oct 7;12(10):ENEURO.0026-25.2025. doi: 10.1523/ENEURO.0026-25.2025 (PMC12507510; doi:10.1523/ENEURO.0026-25.2025)
Supplement: Data 1 — Odor encoding analysis codes This MATLAB codebase provides a pipeline for processing and analyzing calcium imaging data from freely-moving and head-fixed odor-detection experiments. The analysis includes event-aligned calcium trace extraction, normalization, dimensionality reduction, classification (KNN and SVM), as well as single-cell and population response profiling. Additional tools support alignment across behavioral contexts to test context-dependent odor coding. The modular design enables flexible and reproducible analysis across multiple datasets. Download Data 1, ZIP file. [file eneuro-12-ENEURO.0026-25.2025-s005.zip › Odor coding analysis_codebase/@AnalysisClass/ActiveCells_Plot.m]

function  Obj = ActiveCells_Plot(Obj)
% Function for plotting the percentage of active cells (excitatory/inhibitory)
%
% This function computes the percentage of active cells, then plots the
% classification results for individual mice as well as for the combined
% ensemble of mice.
%
% No sub-functions

%% Parameters Initialisation
Dimensions = size(Obj.Cell_Activity_Classification);

%% Percentage Computing
for Mouse=1:size(Obj.DataSets_Size,2)
    Obj.Classification_Percentage(Mouse,:,1) =...
        squeeze(100*sum(Obj.Cell_Activity_Classification(Mouse,:,:)==1,2)/Obj.DataSets_Size(Mouse));
    Obj.Classification_Percentage(Mouse,:,2) =...
        squeeze(100*sum(Obj.Cell_Activity_Classification(Mouse,:,:)==-1,2)/Obj.DataSets_Size(Mouse));
end

%% Calculation of the percentage
MeanClass_Percentage = squeeze(mean(Obj.Classification_Percentage));
STD_Class_Percentage = squeeze(std(Obj.Classification_Percentage));
xt = 1:Dimensions(3);
%sb = [xt'-ones(size(errorBar,1),1)*0.1, xt'+ones(size(errorBar,1),1)*0.1]; % Short Bar X (SD)
lb = [xt'-ones(size(MeanClass_Percentage,1),1)*0.2, xt'+ones(size(MeanClass_Percentage,1),1)*0.2]; % Long Bar X (mean)

%% Plot individual mice
for Mouse=1:size(Obj.DataSets_Size,2)
    figure
    hold on
    plot(Obj.Classification_Percentage(Mouse,:,1).','r*',...
        'DisplayName','Excitatory','MarkerSize',12);
    plot(-Obj.Classification_Percentage(Mouse,:,2).','b*',...
        'DisplayName','Suppression','MarkerSize',12);
%     xlabel('Odor')
    xticklabels(Obj.Odor_List)
    yticks(-100:2:100);
%     yticklabels({"100","80","60","40","20","0","20","40","60","80","100"});
    xticks(1:7);
    ylabel('Active cells (%)')
    yline(0, '--','LineWidth',3);
    title("Mouse" + Mouse +...
        newline +"Threshold's multiplier = " + Obj.Threshold_Parameter +...
        newline + " Frames above the threshold = "+ Obj.Above_Threshold_Frames)
    % +newline + " Threshold for valid trials = "+ Obj.Threshold_Num_CorrectTrials
    hold off
    set(gca,'FontSize',22,'LineWidth',2)
end

%% Display of the average of mice
% In Obj.Classification_Percentage(:,:,1), dim 1 is the mouse -> Splitting
% point. Dim 2 is odor. Dim 3 is excitatory and inhibitory activities.
MouseLegend_1 = cell(1, Dimensions(1)*2);                                   % Initialization
for i = 1:Dimensions(1)                                                     % Mouse num
    j = i-1;                                                                % Counter for empty cells (inhibitory)
    MouseLegend_1{1, i+j} = "Mouse "+i;                                     % Excitatory
    MouseLegend_1{1, i+i} = '';                                             % Inhibitory
end

ColorArray = {[0, 0.4470, 0.7410],[0.8500, 0.3250, 0.0980],...
    [0.9290, 0.6940, 0.1250],[0.4940, 0.1840, 0.5560],...
    [0.4660, 0.6740, 0.1880],[0.3010, 0.7450, 0.9330],...
    [0.6350, 0.0780, 0.1840]};

figure
hold on
for i = 1:Dimensions(1)                                                     % Mouse
    hold on
    txt = ['Mouse ',num2str(i)];
    plot(Obj.Classification_Percentage(i,:,1).','o','linewidth',2,...
        'Color',ColorArray{i},'DisplayName',txt,'MarkerSize',12)
    plot(-Obj.Classification_Percentage(i,:,2).','o','linewidth',2,...
        'Color',ColorArray{i},'MarkerSize',12)
end
for j = 1:Dimensions(3)
    plot(lb(j,:),[1 1]*MeanClass_Percentage(j,1), 'r','LineWidth',2)        % Mean excitatory
    plot(lb(j,:),-[1 1]*MeanClass_Percentage(j,2), 'b','LineWidth',2)       % Mean supression
end
errorbar(1:Dimensions(3),MeanClass_Percentage(:,1),...
    STD_Class_Percentage(:,1), 'rx','LineWidth',2,'CapSize',12);
errorbar(1:Dimensions(3),-MeanClass_Percentage(:,2),...
    STD_Class_Percentage(:,2), 'bx','LineWidth',2,'CapSize',12);
xticklabels(Obj.Odor_List)
yticks(-100:5:100);
xticks(1:7);
ylabel('Active cells (%)')
yline(0, '--','LineWidth',3);
title("Threshold's multiplier = " + Obj.Threshold_Parameter +...
    newline + " Frames above the thresold = " + Obj.Above_Threshold_Frames)
% + newline + " Threshold for valid trials = "+ Obj.Threshold_Num_CorrectTrials
hold off
set(gca,'FontSize',22,'LineWidth',2)

end
