# Supplementary material for: Differential Encoding of Odor and Place in the Mouse Piriform and Entorhinal Cortex
Source: eNeuro. 2025 Oct 7;12(10):ENEURO.0026-25.2025. doi: 10.1523/ENEURO.0026-25.2025 (PMC12507510; doi:10.1523/ENEURO.0026-25.2025)
Supplement: Data 1 — Odor encoding analysis codes This MATLAB codebase provides a pipeline for processing and analyzing calcium imaging data from freely-moving and head-fixed odor-detection experiments. The analysis includes event-aligned calcium trace extraction, normalization, dimensionality reduction, classification (KNN and SVM), as well as single-cell and population response profiling. Additional tools support alignment across behavioral contexts to test context-dependent odor coding. The modular design enables flexible and reproducible analysis across multiple datasets. Download Data 1, ZIP file. [file eneuro-12-ENEURO.0026-25.2025-s005.zip › Odor coding analysis_codebase/@AnalysisClass/Activity_Duration_Func.m]

function Obj = Activity_Duration_Func(Obj,varargin)
% Master function for calculating cell activity duration
%
% This function coordinates all operations required to calculate the
% duration of cell activity.
%
% To run this function, the user must first execute ActiveCells_Func
% successfully to obtain ActiveCells_Matrix, which contains ranked
% excitatory and inhibitory cell activity. This function takes as input
% both the object and the 4D processed calcium signal datasets. The
% processed dataset must be identical to that used in ActiveCells_Func and
% follow the same order.
%
% Further details are provided in each subsection and in the documentation
% of the corresponding functions.
%
% Sub-functions:
%   1. ActivityDuration_Excitatory
%   2. ActivityDuration_Inhibitory
%   3. CellResTime_Exc_Calculation_Func
%   4. CellResTime_Inh_Calculation_Func

%% Initialization
Obj.MiceData = [];

%% Constructing mouse meta data
% Save mouse data in a struct
% Shuffling function is the reference for struct allocation
% Creating struct fields for dynamic global control of mouse parameter
for i = 1:nargin-1
    Obj.fields{i} = ['Mouse_',num2str(i)];
end

for Mouse = 1:nargin-1
    Obj.MiceData.(Obj.fields{Mouse}) = varargin{Mouse};
end

%% Accessing excitatory and inhibitory cell numbers
% In the following cell-array structure, cell row shows trial
% number, cell column presents odor and the 3ed dimension indicates mouse
% number. In every cell array, we find the number of cells for a given
% activity type [1,-1].

% Excitatory cells
for Mouse = 1:nargin-1
    for Odor = 1:Obj.Odors_Num
        for Trial = 1:Obj.Trials_Num
            % Find cell number
            Obj.CorrespondingCells_Excitatory{Trial,Odor,Mouse} =...
                find( Obj.ActiveCells_Matrix(Mouse,:,Trial,Odor) == 1 );
        end
    end
end

% Inhibitory cells
for Mouse = 1:nargin-1
    for Odor = 1:Obj.Odors_Num
        for Trial = 1:Obj.Trials_Num
            % Find cell number
            Obj.CorrespondingCells_Inhibitory{Trial,Odor,Mouse} =...
                find( Obj.ActiveCells_Matrix(Mouse,:,Trial,Odor) == -1 );
        end
    end
end

%% Invoking excitatory activity-duration function
Obj.Counter = []; Obj.Counter_1 = []; Obj.Counter_2 = [];

for Mouse = 1:nargin-1
    for Odor = 1:Obj.Odors_Num
        for Trial = 1:Obj.Trials_Num
            Obj.Counter = Mouse; Obj.Counter_1 = Odor; Obj.Counter_2 = Trial;
            Obj = Obj.ActivityDuration_Excitatory(Obj);
        end
    end
end

%% Invoking inhibitory activity-duration function
Obj.Counter = []; Obj.Counter_1 = []; Obj.Counter_2 = [];

for Mouse = 1:nargin-1
    for Odor = 1:Obj.Odors_Num
        for Trial = 1:Obj.Trials_Num
            Obj.Counter = Mouse; Obj.Counter_1 = Odor; Obj.Counter_2 = Trial;
            Obj = Obj.ActivityDuration_Inhibitory(Obj);
        end
    end
end

%% Invoking calculation function for excitatory activity
Obj.Counter = []; Obj.Counter_1 = []; Obj.Counter_2 = [];

for Mouse = 1:nargin-1
    for Odor = 1:Obj.Odors_Num
        for Trial = 1:Obj.Trials_Num
            Obj.Counter = Mouse; Obj.Counter_1 = Odor; Obj.Counter_2 = Trial;
            Obj = Obj.CellResTime_Exc_Calculation_Func(Obj);
        end
    end
end

%% Invoking calculation function for inhibitory activity
Obj.Counter = []; Obj.Counter_1 = []; Obj.Counter_2 = [];

for Mouse = 1:nargin-1
    for Odor = 1:Obj.Odors_Num
        for Trial = 1:Obj.Trials_Num
            Obj.Counter = Mouse; Obj.Counter_1 = Odor; Obj.Counter_2 = Trial;
            Obj = Obj.CellResTime_Inh_Calculation_Func(Obj);
        end
    end
end

end
