# Supplementary material for: Differential Encoding of Odor and Place in the Mouse Piriform and Entorhinal Cortex
Source: eNeuro. 2025 Oct 7;12(10):ENEURO.0026-25.2025. doi: 10.1523/ENEURO.0026-25.2025 (PMC12507510; doi:10.1523/ENEURO.0026-25.2025)
Supplement: Data 1 — Odor encoding analysis codes This MATLAB codebase provides a pipeline for processing and analyzing calcium imaging data from freely-moving and head-fixed odor-detection experiments. The analysis includes event-aligned calcium trace extraction, normalization, dimensionality reduction, classification (KNN and SVM), as well as single-cell and population response profiling. Additional tools support alignment across behavioral contexts to test context-dependent odor coding. The modular design enables flexible and reproducible analysis across multiple datasets. Download Data 1, ZIP file. [file eneuro-12-ENEURO.0026-25.2025-s005.zip › Odor coding analysis_codebase/@AnalysisClass/ActivityDuration_Excitatory.m]

function Obj = ActivityDuration_Excitatory(Obj)
% Computation of cell activity duration in the excitatory case
%
% Note: The overall procedure is identical to the inhibitory case. The only
% difference is that this function operates on the excitatory input matrix
% (CorrespondingCells_Excitatory).
%
% This function coordinates all operations and calls the necessary
% functions to calculate the duration of cell activity in the excitatory
% case.
%
% The function receives the matrix of excitatory activity,
% CorrespondingCells_Excitatory. It first calls Threshold_Function, which
% applies a vertical threshold (3 × standard deviation) to determine the
% odor-evoked activity segment of the curves. One of its outputs,
% Values_Beyond_Threshold, is then used to find the onset time of the
% odor-evoked activity, denoted as T_start.
%
% After defining the odor-evoked activity segment, the next step is to
% determine the end time of the activity, denoted as T_end. Identifying
% T_end can be challenging because fluctuations during an activity may
% cause the curve to fall below and rise above the threshold multiple
% times. To address this, ActivityTrend_Function traces the activity by
% verifying a set of conditions, allowing the precise identification of the
% frame where the activity ends (T_end).
%
% In the final step, using the output values from these two functions, T_beg
% is obtained and, together with all T_end values, is stored in matrices
% whose indices correspond to cells. The peak time of each curve
% (T_peak_Array) is also extracted. Finally, all T_beg, T_end, and
% T_peak_Array values are saved in separate matrices, with indices
% corresponding to the cells.
%
% Sub-functions:
%   1. Threshold_Function
%   2. ActivityTrend_Function

%% Initialization
Type_str = 'Excitatory';

%% Implementation
% Counters
Mouse = Obj.Counter; Odor = Obj.Counter_1; Trial = Obj.Counter_2;
Current_CellArray =...
    cell2mat(Obj.CorrespondingCells_Excitatory(Trial,Odor,Mouse));

for Cell = 1:size(Current_CellArray,2)
    %% Computing threshold
    [~,~,PositionValue_Array,Cell_Data,Values_Beyond_Threshold] =...
        Obj.Threshold_Function(Obj,Type_str,Cell,Trial,Odor,Mouse,...
        Current_CellArray);
    
    %% Algorithm Beta-4 version
    T_end = Obj.ActivityTrend_Function(Obj,PositionValue_Array,...
        Values_Beyond_Threshold);
    
    %% Extracting time parameters - excitatory
    % Finding T_beg
    T_beg = find(Values_Beyond_Threshold,1,'first')+Obj.PreStim_Duration; % Index number of the first occurrence of 1
    Obj.T_beg_Array_Exc(Cell,Trial,Odor,Mouse) = T_beg;
    
    % End of activity
    Obj.T_end_Array_Exc(Cell,Trial,Odor,Mouse) = T_end;
    
    % Finding T_peak
    % Creating an index interval
    Index_Interval = T_beg:T_end;
    Peak_Value = max(Cell_Data(Index_Interval-Obj.PreStim_Duration));
    Index_Peak_Time = find(Obj.MiceData.(Obj.fields{Mouse})(:,Current_CellArray(Cell),Trial,Odor) == Peak_Value);
    if length(Index_Peak_Time)>1                                            % Exeption handling
        disp('Case: several peak indices')
        Temp = Index_Peak_Time(1);
        Index_Peak_Time = [];
        Index_Peak_Time = Temp;
    end
    Obj.T_peak_Array_Exc(Cell,Trial,Odor,Mouse) = Index_Peak_Time;
    
    %% Removing values
    clear PositionValue_Array Temp Rearranged_Rows T_beg T_end T_peak...
        Index_Peak_Time
end

end
