# Supplementary material for: Differential Encoding of Odor and Place in the Mouse Piriform and Entorhinal Cortex
Source: eNeuro. 2025 Oct 7;12(10):ENEURO.0026-25.2025. doi: 10.1523/ENEURO.0026-25.2025 (PMC12507510; doi:10.1523/ENEURO.0026-25.2025)
Supplement: Data 1 — Odor encoding analysis codes This MATLAB codebase provides a pipeline for processing and analyzing calcium imaging data from freely-moving and head-fixed odor-detection experiments. The analysis includes event-aligned calcium trace extraction, normalization, dimensionality reduction, classification (KNN and SVM), as well as single-cell and population response profiling. Additional tools support alignment across behavioral contexts to test context-dependent odor coding. The modular design enables flexible and reproducible analysis across multiple datasets. Download Data 1, ZIP file. [file eneuro-12-ENEURO.0026-25.2025-s005.zip › Odor coding analysis_codebase/@AnalysisClass/ActivityDuration_Plot.m]

function ActivityDuration_Plot(Obj,Trial,Odor,Mouse)
% Function for plotting temporal parameters of cell response on the
% corresponding calcium trace
%
% This function mirrors the design of ActivityDuration_Excitatory. It uses
% the same procedure to identify the odor-evoked activity segment by
% calling Threshold_Function, and extracts time parameters using
% ActivityTrend_Function. The key parameters—the beginning and end times of
% activity (T_beg, T_end) and the peak time—are extracted and overlaid on
% their corresponding calcium traces, together with the applied thresholds.
%
% Sub-functions:
%   1. Threshold_Function
%   2. ActivityTrend_Function

%% Initialization
% In the following cell-array structure, cell row shows trial
% number, cell column presents odor and the 3ed dimension indicates mouse
% number. In every cell array, we find the number of cells for a given
% activity type [1,-1].
prompt = 'Which type of activity do you want to plot? (Excitatory/Inhibitory) ';
Type_str = input(prompt,'s');
msg = 'You must choose between Excitatory and Inhibitory';

if strcmp(Type_str,'Excitatory')
    Input_Param = Obj.CorrespondingCells_Excitatory;
elseif strcmp(Type_str,'Inhibitory')
    Input_Param = Obj.CorrespondingCells_Inhibitory;
else
    error(msg)
end

%% Signal extraction of excitatory/inhibitory cells - Current work -> Obj
% Extracting cell numbers
Current_CellArray = cell2mat(Input_Param(Trial,Odor,Mouse));

for Cell = 1:size(Current_CellArray,2)
    %% Thereshold placing on one signal
    [Threshold,Mean_Baseline,PositionValue_Array,Cell_Data,Values_Beyond_Threshold] =...
        Obj.Threshold_Function(Obj,Type_str,Cell,Trial,Odor,Mouse,...
        Current_CellArray);
    
    %% Algorithm Beta-4 version
    T_end = Obj.ActivityTrend_Function(Obj,PositionValue_Array,...
        Values_Beyond_Threshold);
    
    %% Extracting time parameters
    % Finding T_beg
    T_beg = find(Values_Beyond_Threshold,1,'first')+Obj.PreStim_Duration; % Index number of the first occurrence of 1
    
    % Finding T_peak
    % Creating an index interval
    Index_Interval = T_beg:T_end;
    if strcmp(Type_str,'Excitatory')
        Peak_Value = max(Cell_Data(Index_Interval-Obj.PreStim_Duration));
    elseif strcmp(Type_str,'Inhibitory')
        Peak_Value = min(Cell_Data(Index_Interval-Obj.PreStim_Duration));
    end
    Index_Peak_Time = find(Obj.MiceData.(Obj.fields{Mouse})(:,Current_CellArray(Cell),Trial,Odor) == Peak_Value);
    
    %% Plot
    % sec on x axis
    figure
    plot(Obj.TimeAxis,Obj.MiceData.(Obj.fields{Mouse})(:,Current_CellArray(Cell),Trial,Odor));
    hold on
    if strcmp(Type_str,'Excitatory')
        yline(Mean_Baseline+Threshold,'g');
    elseif strcmp(Type_str,'Inhibitory')
        yline(Mean_Baseline-Threshold,'g');
    end
    hold on
    xline(Obj.Stim_Start/Obj.ImagingFreq_Hz,'r');
    hold on
    xline(Obj.UpperLimit/Obj.ImagingFreq_Hz,'r');
    hold on
    xline(T_beg/Obj.ImagingFreq_Hz,'c');
    hold on
    xline(T_end/Obj.ImagingFreq_Hz,'c');
    hold on
    plot(Index_Peak_Time/Obj.ImagingFreq_Hz,Peak_Value,'*r')
    xlabel('Time (s)')
    ylabel('DF/F')
    
    %% Removing values
    clear PositionValue_Array Temp Rearranged_Rows T_beg T_end Index_Peak_Time
end

end
