# Supplementary material for: Differential Encoding of Odor and Place in the Mouse Piriform and Entorhinal Cortex
Source: eNeuro. 2025 Oct 7;12(10):ENEURO.0026-25.2025. doi: 10.1523/ENEURO.0026-25.2025 (PMC12507510; doi:10.1523/ENEURO.0026-25.2025)
Supplement: Data 1 — Odor encoding analysis codes This MATLAB codebase provides a pipeline for processing and analyzing calcium imaging data from freely-moving and head-fixed odor-detection experiments. The analysis includes event-aligned calcium trace extraction, normalization, dimensionality reduction, classification (KNN and SVM), as well as single-cell and population response profiling. Additional tools support alignment across behavioral contexts to test context-dependent odor coding. The modular design enables flexible and reproducible analysis across multiple datasets. Download Data 1, ZIP file. [file eneuro-12-ENEURO.0026-25.2025-s005.zip › Odor coding analysis_codebase/@AnalysisClass/ActivityTrend_Function.m]

function T_end = ActivityTrend_Function...
    (Obj,PositionValue_Array,Values_Beyond_Threshold)
% Function for tracing cell activity trends and determining the end time of
% activity
%
% In awake experimental conditions—especially in freely moving animals—
% calcium traces can exhibit fluctuations that do not necessarily indicate
% the end of odor-evoked activity (T_end). This function traces the trend
% of the calcium signal by verifying a set of conditions to precisely
% determine the frame at which the activity ends (T_end).
%
% No sub-functions

%% Parameters
Values_Above_Threshold = Values_Beyond_Threshold;
Sum_of_0 = 0;
Sum_of_1s = 0;

%% Algorithm Beta-4 version - New function
if PositionValue_Array(1,2) == 0 % Case 1: starting frame 0
    % Dealing with fluctuations
    % Rearranging the index matrix into 2 columns for 1s and 0s
    Temp = PositionValue_Array; Temp(1,:) = []; Temp(:,2) = [];
    % If Temp size is even
    Test_Array = Values_Above_Threshold(Temp(end,1):end,1);
    Test_Result = unique(Test_Array(:,1),'stable');
    if (mod(size(Temp,1),2) ~= 0) || (mod(size(Temp,1),2) ~= 1) && (Test_Result == 1)
        Temp(size(Temp,1)+1,1) = size(Values_Above_Threshold,1);
        % Extract the indices of 1s and 0s
        Rearranged_Rows(:,1) = Temp(1:2:end,:); % Odd matrix - indices of 1s
        Rearranged_Rows(:,2) = Temp(2:2:end,:); % Even matrix - indices of 0s
    elseif (mod(size(Temp,1),2) == 1) && (Test_Result == 0) % If Temp size even
        % Repeating the last element
        Temp(size(Temp,1)+1,1) = Temp(end,1);
        % Extract the indices of 1s and 0s
        Rearranged_Rows(:,1) = Temp(1:2:end,:); % Odd matrix - indices of 1s
        Rearranged_Rows(:,2) = Temp(2:2:end,:); % Even matrix - indices of 0s
    elseif mod(size(Temp,1),2) == 0
        % Extract the indices of 1s and 0s
        Rearranged_Rows(:,1) = Temp(1:2:end,:); % Odd matrix - indices of 1s
        Rearranged_Rows(:,2) = Temp(2:2:end,:); % Even matrix - indices of 0s
    end
elseif PositionValue_Array(1,2) == 1 % Case 2: starting frame 1
    % Algorithm Beta version
    % 1. Creating Temp
    % Rearranging the index matrix into 2 columns for 1s and 0s
    Temp = PositionValue_Array; Temp(:,2) = [];
    % Test the conditions of the end of array, to check whether all
    % elements are 1.
    Test_Array = Values_Above_Threshold(Temp(end,1):end,1);
    Test_Result = unique(Test_Array(:,1),'stable');
    if (mod(size(Temp,1),2) ~= 0) || (mod(size(Temp,1),2) ~= 1) && (Test_Result == 1)
        Temp(size(Temp,1)+1,1) = size(Values_Above_Threshold,1);
        % Extract the indices of 1s and 0s
        Rearranged_Rows(:,1) = Temp(1:2:end,:); % Odd matrix - indices of 1s
        Rearranged_Rows(:,2) = Temp(2:2:end,:); % Even matrix - indices of 0s
    elseif mod(size(Temp,1),2) ~= 0 % If Temp size odd
        % Repeating the last element
        Temp(size(Temp,1)+1,1) = Temp(end,1);
        % Extract the indices of 1s and 0s
        Rearranged_Rows(:,1) = Temp(1:2:end,:); % Odd matrix - indices of 1s
        Rearranged_Rows(:,2) = Temp(2:2:end,:); % Even matrix - indices of 0s
    elseif mod(size(Temp,1),2) ~= 1 % If Temp size even
        % Extract the indices of 1s and 0s
        Rearranged_Rows(:,1) = Temp(1:2:end,:); % Odd matrix - indices of 1s
        Rearranged_Rows(:,2) = Temp(2:2:end,:); % Even matrix - indices of 0s
    end
end
% Matrix computation algorithm
for i = 1:size(Rearranged_Rows,1)
    % Linear 26 to 60
    Position_of_1 = Rearranged_Rows(i,1); % Every preceding 1
    Position_of_0 = Rearranged_Rows(i,2); % Every succeding 0
    % Calculate the duration of 1s
    Sum_of_1s = Sum_of_1s + abs(Position_of_0 - Position_of_1); % Duration: x frames
    
    if i < size(Rearranged_Rows,1) % For partial adressing of Problem 2
        % Diagonal: 60 to 72
        % Check the duration of succeeding 0s - below threshold concept
        Position_of_1 = Rearranged_Rows(i+1,1); % Every succeeding 1
        % If the duration is less than 25 frames, assign T_end
        Sum_of_0 = abs(Position_of_0 - Position_of_1); % Duration: x farmes - Temp
    end
    
    if Sum_of_0 >= Obj.ActivityDuration_Threshold % frames
        % The latest position of Position_of_1 is T_end
        T_end = Position_of_0 + Obj.PreStim_Duration; % switched with Position_of_0 to adress problem 1
        %             Activity_Duration = Sum_of_1s;
        break
    end
    T_end = Position_of_0 + Obj.PreStim_Duration;
end

end
