# Supplementary material for: Differential Encoding of Odor and Place in the Mouse Piriform and Entorhinal Cortex
Source: eNeuro. 2025 Oct 7;12(10):ENEURO.0026-25.2025. doi: 10.1523/ENEURO.0026-25.2025 (PMC12507510; doi:10.1523/ENEURO.0026-25.2025)
Supplement: Data 1 — Odor encoding analysis codes This MATLAB codebase provides a pipeline for processing and analyzing calcium imaging data from freely-moving and head-fixed odor-detection experiments. The analysis includes event-aligned calcium trace extraction, normalization, dimensionality reduction, classification (KNN and SVM), as well as single-cell and population response profiling. Additional tools support alignment across behavioral contexts to test context-dependent odor coding. The modular design enables flexible and reproducible analysis across multiple datasets. Download Data 1, ZIP file. [file eneuro-12-ENEURO.0026-25.2025-s005.zip › Odor coding analysis_codebase/@AnalysisClass/AnalysisClass.m]

classdef AnalysisClass
    % This class encapsulates the complete set of parameters (properties)
    % and functions (methods/behaviors) used to analyze calcium signal
    % data.
    
    properties
        %% General properties
        % Figure handles
        f1; % KNN
        f2; % Curve smoothing function
        f3; % SVM
        
        % Main data
        Odor_List; % List of odor names by user
        Perm_Reshaped_Final_Matrix; % Main data
        Pooled_Matrix; % Main data
        DeconvData_Filt; % Main data
        TimeAxis; % Main data - Only for plotting
        ImagingFreq_Hz; % Main data
        
        Final_Traces; % Preliminary data
        
        % Original_2D_DataStruct; % Original data from 4D to 2D conversion
        % - Probably useless
        
        % Normalization function
        Normalization_Interval_Start; % Main data
        Normalization_Interval_End; % Main data
        Perm_Reshaped_Normalized_Matrix; % Main data
        Mean_Baseline;
        STD_DFF_Signal;
        
        % Raster plot function
        Mean_Dffs_RasterPlot;
        Mean_Dffs_RasterPlot_Sorted;
        
        % Response characteristics function
        Integration_Dffs_RasterPlot;
        
        % Cross-correlation, its distances and statistics
        Mean_Dffs_CrssCorr;
        CrossCorr_Coeff;
        CrossCorrCoeff_Rows;
        CrossCorrCoeff_Columns;
        CrossCorr_MeanCoeff_DiagElem;
        Lower_Triangular;
        Upper_Triangular;
        CrossCorr_TickPositions;
        % Cosine similarity
        CrossCorr_Coeff_Cos;
        LwBnd_yLim;
        UpBnd_yLim;
        % Cross-correlation distances function
        MeanCrossCorr_MeanCoeff_DiagElem;
        STDCrossCorr_MeanCoeff_DiagElem;
        Mean_Lower_Triangular;
        STD_Lower_Triangular;
        % Inter-channel cross-correlation
        UnderDiag_UpperTriangle_Odors_RR;
        UnderDiag_LowerTriangle_Odors_RL;
        UpperDiag_UpperTriangle_Odors_LR;
        UnderDiag_LowerTriangle_Odors_LL;
        
        UnderDiag_UpperTriangle_Air_RR;
        UnderDiag_LowerTriangle_Air_RL;
        UpperDiag_UpperTriangle_Air_LR;
        UnderDiag_LowerTriangle_Air_LL;
        
        SamePort_Odors_RR_LL;
        OtherPort_Odors_RL_LR;
        SamePort_Air_RR_LL;
        OtherPort_Air_RL_LR;
        
        % Moving average
        WindowWidth;
        Flag_MovingAverage;
        
        % Deconvolution function
        Perm_Reshaped_Norm_Deconv_Matrix;
        Flag_Deconv;
        
        % DataInfo is the main structure containing the following
        
        Stim_Start; % DataInfo
        Stim_End; % DataInfo
        Cell_Num; % DataInfo
        Odors_Num; % DataInfo
        Trials_Num; % DataInfo
        Num_Frame_Total; % DataInfo
        Shuffled_Trials; % DataInfo - Order of trials after shuffling for SVM
        Frames_per_Trial;
        
        % Sparseness
        Sparseness_Matrix;
        
        % Program's general input for the analysis
        Global_Input;
        Input_Classifier; % For SVM and KNN
        
        %% Cellular analysis
        % Active cells
        ActiveCells_Matrix;
        DataSets_Size;
        MAD_Param;
        Baseline_Fluctuation_Interval;
        Threshold_Parameter;
        Threshold_Num_CorrectTrials;
        Above_Threshold_Frames;
        Cell_Activity_Classification;
        Classification_Percentage; % New
        
        % Active cells plot
        % No global parameter
        
        % Riliability
        MaxLim_BarGraph_a; % Maximum limit of bar graph a
        MaxLim_BarGraph_b; % Maximum limit of bar graph b
        
        % Tuning
        % No global parameter
        
        % Activity Duration - mother function
        CorrespondingCells_Excitatory;
        CorrespondingCells_Inhibitory;
        fields;
        MiceData;
        Counter_1;
        Counter_2;
        % Activity Duration sub-function 1: ActivityDuration_Excitatory
        PreStim_Duration;
        ActivityDuration_Threshold;
        UpperLimit;
        Threshold_Interval_Normalization; % General parameter for both exc and inh activities
        Main_CellActivity_Interval; % General parameter for both exc and inh activities
        T_beg_Array_Exc;
        T_end_Array_Exc;
        T_peak_Array_Exc;
        % Activity Duration sub-function 2: ActivityDuration_Inhibitory
        T_beg_Array_Inh;
        T_end_Array_Inh;
        T_peak_Array_Inh;
        % Activity Duration sub-function 3: CellResTime_Exc_Calculation_Func
        T_beg_Array_Exc_sec;
        T_end_Array_Exc_sec;
        T_Interval_Array_Exc_sec;
        T_peak_Array_Exc_sec;
        Time_to_Peak_Exc_sec;
        Delay_Time_Exc_sec;
        Max_CellResDuration_Threshold; % General parameter for both exc and inh activities
        Zero_ArrayElements_Exc;
        Aberrant_Cell_Index_Exc;
        NumCells_Beyond_ImagWin_Exc;
        Average_Activity_Duration_Exc;
        STD_Activity_Duration_Exc;
        Average_Delay_Time_Exc;
        STD_Delay_Time_Exc;
        EffectiveCellNum_Array_Exc;
        % Activity Duration sub-function 4: CellResTime_Inh_Calculation_Func
        T_beg_Array_Inh_sec;
        T_end_Array_Inh_sec;
        T_Interval_Array_Inh_sec;
        T_peak_Array_Inh_sec;
        Time_to_Peak_Inh_sec;
        Delay_Time_Inh_sec;
        Zero_ArrayElements_Inh;
        Aberrant_Cell_Index_Inh;
        NumCells_Beyond_ImagWin_Inh;
        Average_Activity_Duration_Inh;
        STD_Activity_Duration_Inh;
        Average_Delay_Time_Inh;
        STD_Delay_Time_Inh;
        EffectiveCellNum_Array_Inh;
        Duration_Excitatory;
        
        %% Parameters of statistics
        
        Mean_onCellTrial; % Mean of every odour over trials
        STD_onCellTrial; % Standard deviation (STD) of every odour over trials
        Odor_Interval_Mean_Values; % Mean of pre-stimulus, stimulus and post-stimulus intervals per odor
        Odor_Intervals_STD; % STD of pre-stimulus, stimulus and post-stimulus intervals per odor
        
        %% Machine Learning properties - Support Vector Machine (SVM)
        % Machine Learning - Main data
        
        Feature_Predicate; % SVM main data, feature selection for predicate
        Feature_Input; % SVM main data, feature selection for prediction
        LabelSet; % SVM main data, label dataset
        TrainingSet_MultiClass_T; % SVM main data, training class for creating the model
        Class_Names; % SVM main data, generating class names
        Model; % SVM main data, model for ML
        CVMdl; % SVM main data, cross-validation parameter
        Predictions_SVM; % SVM main data, final prefiction results
        ChanceLevel; % Basic accuracy for predicting at least one odor
        STD_All_Estimations_SVM; % standard deviation of all single trial predictions
        
        % Machine Learning - Datainfo
        
        Frame_LwBnd; % SVM datainfo, first frame of stimulation
        Frame_UpBnd; % SVM datainfo, last frame stimulation
        Frame_Interval_Length; % SVM datainfo, number of frames (time)
        Cell_LwBnd; % SVM datainfo, cell interval for training
        Cell_UpBnd; % SVM datainfo, cell interval for predicting
        Probabilities; % SVM datainfo, calculation of probabilities
        
        % SVM - Temporal correlation - Time based - All to one
        
        Feature_Input_Frame_LwBnd; % This gives the flexibility of the floating Predicate's time interval
        Feature_Input_Frame_UpBnd; % % This gives the flexibility of the floating Predicate's time interval
        Flag;
        Flag_Iteration_Mode;
        Test_Trial_Num;
        Test_Trials_SVM;
        Ref_Trials_SVM;
        Counter;                                                            % General - should move
        Counter_Sec;                                                        % General - should move
        LwBnd_PredictionNum_SVM;
        UpBnd_PredictionNum_SVM;
        Prediction_SVM_FinalResults;
        All_Predictions_SVM_AllTrialsOdors; % Contains all odor predictions per all trials
        Probability_Correct_Estim_SVM;
        All_Estimations_SVM;
        Average_All_Estimations_SVM;
        SVM_OverallPrediction_W_Offset;
        Flag_Execution_SVM; % When the value is 1, it indicates that KNN analysis has been executed
        
        % Confusion matrix
        ConfusionMatrix;
        ConfusionMatrix_Limit;
        
        % Random shuffling data per odor set - Update
        
        Num_Odors_WO_NegCtrl; % Random shuffling of odor sequence
        Neg_Ctrl_List; % Random shuffling of odor sequence
        Ref_Indx_Odors_Shuffled; % Random shuffling of odor sequence
        Traces_Odor_Shuffled_WO_NegCTRL; % Random shuffling of odor sequence without negative control odors
        
        % Random shuffling data per trial set
        
        Trials_Num_AllOdors;                                                % Number of trial per all odors
        Ref_Indx_Trials_Shuffled;                                           % Trial shuffling function
        Traces_Trials_Shuffled;
        
        % Trial combinator function
        Num_Datasets;                                                       % Trial combinator
        Dataset_Repository_Struct;                                          % Trial combinator
        Combined_Dataset_OverTrial;                                         % Trial combinator
        
        % Nearest Centroid Classifier (NCC)
        Mean_Activity_Time_TrainingData_NCC; % Training: mean of signals over time
        Mean_Activity_Time_TestData_NCC; % Test: mean of signals over time
        Predictions_NCC; % Prediction results
        
        % K-Nearest Neighbour classifier - Temporal Correlation
        Predictions_NCC_AllIntervals; % Contains all odor predictions per all trials
        Bin_Num;
        Path_Frames;
        Bin_Limit;
        Probability_Correct_Estim_NCC; % Probability of correct estimation
        % Mean_SD_Probability_Correct_Estim_NCC; % Mean and standard deviation of the correct estimation
        KNN_OverallPrediction_W_Offset;
        Flag_Execution_KNN; % When the value is 1, it indicates that KNN analysis has been executed
        Flag_Prediction_Plotting;
        KNN_OverallPrediction_W_Offset_Repository;
        Probability_Correct_Estim_NCC_Repository;
        Cell_Counter;
        Max_DFF_AllCells;
        Normalized_Max_DFF_AllCells;
        Threshold_Max_DFF_AllCells;
        Index_AboveZero_Cells;
        Best_Cells_DFF;
        
        % Number of cells - KNN
        Fixed_WinLength_sec; % New
        Fixed_WinLength_frame; % New
        Sliding_WinLength_sec; % New
        Sliding_WinLength_frame; % New
        Flag_SlidingWindow; % New
        Partial_Dataset; % New
        Predictions_SVM_AllIntervals;
        
        % Increasing sliding Window function - KNN and SVM
        SlidingWin_Interval;
        SlidingWin_Array_sec;
        Classification_Max_TimBins;
        Flag_SVM_PartialDataset;
        
        % For KNN - should be repleaced by LwBnd_Frames_Bin - UpBnd_Frames_Bin
        Series_Frame_LwBnd;
        Series_Frame_UpBnd;
        
        % Classification smoothing function
        Smooth_PredictionCurve;
        
        % Odor-port SVM classifier - only pooled freely-moving data
        % HF-FM SVM classifier - HF and FM data of the same mouse
        ChanceLevel_OdorPort_SVM = 50;
        All_Predictions_SVM_AllTrialsOdors_Percentage;
        Mean_All_Predictions_Percentages;
        STD_All_Predictions_Percentages;
        Smoothed_PredictionCurve;
        Smoothed_Prediction_Shuff_Curve;
        
        %% Principle Component Analysis
        Mean_OverTime_PCA;
        PCA_Element_Num; % PCA dimension - first 3 elements
        PCA_Lw_Time_Interval; % Lower bound time interval of PCA calculation
        PCA_Up_Time_Interval; % Upper bound time interval of PCA calculation
        Reshaped_PCA;
        score; % PCA scores
        latent; % Principal component variances
        Flag_MultiDim_PCA;
        
        % PCA distances
        PairWise_PCADist_betweenTrials; % Trial-pair PCA distances
        Mean_PairWise_PCADist_betweenTrials; % Trial-pair PCA distances
        STD_PairWisePCADist_betweenTrials; % Trial-pair PCA distances
        PairWise_PCADist_betweenOdors; % Odor-pair PCA distances
        Mean_PairWise_PCADist_betweenOdors; % Odor-pair PCA distances
        STD_PairWise_PCADist_betweenOdors; % Odor-pair PCA distances
        PCA_CrossCorr_Coeff;
        
        % PCA - cross-correlation plot
        All_Mean_Coeff_DiagElem;
        All_STD_Coeff_DiagElem;
        
        %% Odor-context analysis parameters
        Original_ChannelNum; % User input
        Intertrial_FrameNum; % User input
        Original_OdorSeries;
        Odor_Repetition_Indices;
        
        %% Freely-moving analysis parameters
        % Basic parameters (Initialization function)
        Frame_Odor_Ref_FreMo;
        Linear_Recording_FreMo;
        Odor_Groups_FreMo;
        Flag_HeadFixed_FreMo; % User-input - used in different functions
        Normalization_Interval_Start_FreMo; % Normalization function
        Normalization_Interval_End_FreMo; % Normalization function
        Extracted_Traces_2D_FreMo; % 4D to 2D struct convertor func
        TimeAxis_FreMo;
        myColorMap;
        Frame_Num_FreMo;
        ImagingFreq_FreMo_Hz;
        CellNum_FreMo;
        Flag_FreelyMoving_Type; % Version 1: 1 - version 2: 2
        Flag_FreMo_Deconv;
        Global_Input_FreMo;
        
        % Re-sampling function
        Numerator;
        Denominator;
        Linear_Recording_Resampled;
        Resampled_LinRec_FreMov_Length;
        
        % Odor-trial extraction function
        Odor_TrialBegin;
        Reshaped_OdorGroupes_TrialBegin;
        
        % Mininum trials' distance calculation function
        Sorted_OdorGroupes_StartFrame;
        InterTrial_DistMatrix;
        Min_InterTrial_Dist;
        
        % Trace extraction function
        OdorStim_Effective_Interval;
        Extracted_Traces_FreMo;
        
        % KNN Temporal correlation's probability calculator and plotter
        Reconst_Experiment_Baseline;
        
        % Negative control trial function
        Origin_Frame;
        Distance_Inteval_Frame;
        NegativeCtrl_Intervals;
        NegativeCtrl_Trial_Array;
        
        % General parameters
        Counter_Partial_Dataset; % New
        Predictions_KNN_PartialDatasets; % New
        MaxProbability_per_PartialDatasets; % New
        All_MaxProbability_per_PartialDatasets; % New
        Mean_Probability_per_PartialDatasets; % New
        STD_Probability_per_PartialDatasets; % New
        EnsembleSize_Iteration_Counter; % New
        CellGroup_Num; % New
        
        % Freely-moving filtering
        Linear_Recording_FreMo_Filt;
        
        % Freely-moving normalization
        Extracted_Traces_Normalized_FreMo;
        Linear_Recording_FreMo_Filt_Norm;
        
        % Freely-moving deconvolution
        Linear_Recording_FreMo_Filt_Norm_Deconv;
        Frames_LinearRecording_Deconv;
        
        %% Freely-moving, linear track analysis parameters
        % General parameters
        Flag_FreMo_LinearTrack; % To turn on linear track data analysis
        PreStim_LT_Duration; % Pre-stimulus duration
        FreMov_LT_ActivityInterval; % Activity duration interval
        Total_TraceDuration; % Total duration of traces: pre-stimulus phase and activity
        
        % Func: Initialization
        dset1; % Initial extracted dataset containing HED times
        OdorSequence_Ch_R; % Odors sequence of right side containing channel numbers
        OdorSequence_Ch_L; % Odors sequence of left side containing channel numbers
        
        % Func: FreMov_HED_Time
        TimeStamp; % Initial time stamp generated from dset1
        MergedArray_Sorted;
        RightStim_Presentation_Array;
        LeftStim_Presentation_Array;
        
        % Func: FreMov_LT_DataStruct_Func
        OdorSequence_Num_R;
        OdorSequence_Num_L;
        % Handling right-side odor data
        Data_RightSide;
        TrialOccurance_R_Ref; % Trial Indices of odors in the sequance vector
        TrialOccurances_R; % Trial occurence array
        % Handling right-side odor data
        Data_LeftSide;
        TrialOccurance_L_Ref; % Trial Indices of odors in the sequance vector
        TrialOccurances_L;  % Trial occurence array
        % Handling the combination of right and left side datasets
        Data_Int_RL_Odor;
        
        %% Head-fixed initialization parameters
        OdorSequence_Num_Headfixed;
        TotalNum_Frames_HeadFixed;
        TotalNum_Trials;
        
        % Func: HeadFixed_DataStruct_Func
        TrialOccurance_HF_Ref;
        TrialOccurances_HF;
        
    end
    
    methods (Static)
        %% Function prototypes
        % Pre-processing functions
        Object = Initialization(Object, Input_HeadFixed, Input_FreMo);      % Initialization of experimental parameters of head-fixed (old version)
        Object = Initialization_FreelyMoving(Object, Input_Info,...
            Input_FreMo_Data);                                              % Initialization of experimental parameters of linear track
        Object = Initialization_LinearTrack_Pooled(Object,...
            Input_PooledLT_Data);                                           % Initialization of experimental parameters of linear track's pooled data
        Object = Initialization_HeadFixed(Object, Input_HeadFixed);         % Initialization of experimental parameters of head-fixed (actual version)
        Object = Initialization_HeadFixed_II_Pooled...
            (Object, Input_HF_Pooled);                                      % Initialization of experimental parameters of head-fixed pooled data
        Object = PreProcess_RightLeft_LinTrack(Object,Input_Data);          % Preprocessing for right and left side - linear track
        Object = Struct_Convertor_2Dto4D(Object);                           % This function converts 2D structure data to 4D
        Object = Filter_LwPs_Butt(Object);                                  % Filter function serving deconvolution - Not used in the current version
        % Object = Shuffling_Odor(InputArg,Object);                         % Random shuffling of all odor sequences of a dataset
        Object = Shuffling_Function(Object,InputArg);                       % Random shuffling of all trial sequences of a dataset within or across cells
        % Object = Shuffling_Trial(InputArg,Object);                        % Random shuffling of all trial sequences of a dataset
        Object = Signal_Normalization(Object);                              % Normalization of calcium traces' baseline based for obtaining DF/F
        Object = Trial_Combinator_4D(Object);                               % This function combines different datasets over trials per odor
        Object = Struct_Convertor_4Dto2d(Object);                           % This function converts 4D structure data to 2D
        Object = NegativeCtrl_Supression(Object)                            % Negative control odor supression
        Object = MovingAverage(Object);                                     % Moving average for high frequency filtering
        Object = Deconvolution(Object);                                     % Deconvolution of calcium signals (GCaMP6s)
        Object = SlidingWindow_Func(Object);                                % Sliding window used for odor classifiers
        
        % Analysis functions
        Object = RasterPlot_Func(Object,StartTime,EndTime);                 % Raster plot for any given time period
        Object = Raster_ResponseCharac(Object);                             % Function for extracting raster plot properties
        Object = Cross_Correlation(Object,Type);                            % Calculates Spearman and Pearson cross-correlation
        Object = CrossCorr_Cosine(Object);                                  % Calculates cosine cross-correlation
        Object = CrossCorr_Distances(Object,Input);                         % Calculation of cross-correlation distances and average
        Object = CrossCorr_Analysis_InterChannel(Object);                   % Inter-channel (right-left) cross-correlation analysis
        InterChannel_Correlation_Master(Object,InfoFile,...                 % Inter-channel (right-left) cross-correlation analysis over all mice
            FreelyMoving_Master_Dataset,User_DataSetNum_Array);
        Object = ClassificationSmoothing_Func(Object,Input);                % Smooths classifier's prediction curve
        % K-nearest neighbours classification
        Object = KNN_TempoCorr(Object);                                     % K-nearest neighbours alogorithm
        Object = KNN_TempoCorr_DualMode(Object);                            % Odor classification using K-nearest neighbors (KNN) - Master function
        Object =...
            KNN_Classification_EnsembleSize...
            (Object,CellGroup_Size,Num_Iterations);                         % KNN classification based on ensemble size (sub-population randomization)
        Object = KNN_Increasing_SlidingWin(Object);                         % Odor classification level as a function of increasing sliding window time length
        % Principle component analysis (PCA)
        Object = PCA(Object);                                               % Principle component analysis
        Object = PCA_Distances(Object);                                     % PCA distances
        % Support Vector Machine classification
        Object = SVM_TempoCorr_DualMode(Object);                            % This function performs sliding window comparison & is called by SVM_TempoCorr_Invoker
        Object = SVM_TempoCorr_ChooseTrial(Object);                         % Controls all the oprations related to SVM sliding window all-to-one
        Object = SVM_TempoCorr_AveTrialEstim(Object);                       % Odor classification using support vector machine (SVM) - Master function
        Object = HF_FM_SVM_Master(Object,HF_Input,FM_Input,...
            HF_Shuffled_Input,FM_Shuffled_Input);                           % Master function for classification of freely-moving based on head-fixed data using SVM
        [Object,Output1] = HF_FM_SVM_Classifier(Obj,Input_HF,Input_FM);     % Classification of freely-moving based on head-fixed data using SVM
        Object = SVM_Classification_EnsembleSize(Object,...                 % Odor classification level as a function of increasing sliding window time length
            CellGroup_Size,Num_Iterations)
        % Confusion matrix
        Object = Confusion_Matrix(Object);                                  % Confusion matrix for KNN and SVM
        % Sparseness
        Object = Sparseness(Object);                                        % Sparseness calculation over time
        
        % Cellular analysis functions
        Object = ActiveCells_Func(Object,varargin);                         % Computing the percentage of excitatory and supression responses per odor
        Reliability(Object);                                                % Computing and plotting the percentage of excitatory and supression responses per trial
        Tuning(Object);                                                     % Computes the maximum percentage of cell responses to a certain number of odorants
        Object = Activity_Duration_Func(Object,varargin);                   % Mother function for coordinating excitatory/inhibitory activity duration functions
        Object = ActivityDuration_Excitatory(Object);                       % Computation of cell activity duration in excitatory case
        Object = ActivityDuration_Inhibitory(Object);                       % Computation of cell activity duration in inhibitory case
        Object = CellResTime_Exc_Calculation_Func(Object);                  % Calculation of cell response time in excitaory case
        Object = CellResTime_Inh_Calculation_Func(Object);                  % Calculation of cell response time in inhibitory case
        [Output_1,Output_2,Output_3,Output_4,Output_5] =...
            Threshold_Function(Object,Input_1,Input_2,Input_3,Input_4,...
            Input_5,Input_6);                                               % Calculation cell activity threshold
        Output = ActivityTrend_Function(Object,Input_1,Input_2);            % Function for tracing cell activity trend and finding time of the end of activity
        ActivityDuration_Plot(Object,Input_1,Input_2,Input_3);              % Plots inhibitory and excitatory traces with duration lines and peak
        Object = Duration_ResponsiveCells_Func(Object);                     % Percetage of responsive cells as a function of activity duration
        
        % Freely moving - linear track Ca2+ signal extraction functions
        Object = FreMov_LT_HED_Time_V2(Object);                             % Extracting head entry detection (HED) events from .hdf5 file
        Object = FreMov_LT_DataStruct_Func(Object);                         % Creating odor structure from linear track trials for right and left side and R/L combination
        
        % Head-fixed - processing splitted dataset
        Object = HeadFixed_DataStruct_Func(Object);                         % Extracting trials from raw recordings and constructing 4D
        
        % Support functions: probability calculators and plotters
        Output = CosineSimilarity(V1,V2);                                   % Calculation of vector cosine coeffitients
        Object = ActiveCells_Plot(Object);                                  % Plotting excitatory and inhibitory responses per odor
        Plotter_KNN_SVM(Object);                                            % This function superimposes plots KNN and SVM prediction curves
        Object = KNN_TempoCorr_ProbabCalc(Object);                          % This function calculates the probabilities from predictions of parallel sliding window
        Object = KNN_EnsembleSize_ProbabCalc(Object);                       % Probability calculator for KNN classification based on ensemble size
        Object = SVM_TempoCorr_ProbabCalc(Object);                          % Probability calculator for temporal correlation & is called by SVM_TempoCorr_Invoker
        
    end
end
