# Supplementary material for: Differential Encoding of Odor and Place in the Mouse Piriform and Entorhinal Cortex
Source: eNeuro. 2025 Oct 7;12(10):ENEURO.0026-25.2025. doi: 10.1523/ENEURO.0026-25.2025 (PMC12507510; doi:10.1523/ENEURO.0026-25.2025)
Supplement: Data 1 — Odor encoding analysis codes This MATLAB codebase provides a pipeline for processing and analyzing calcium imaging data from freely-moving and head-fixed odor-detection experiments. The analysis includes event-aligned calcium trace extraction, normalization, dimensionality reduction, classification (KNN and SVM), as well as single-cell and population response profiling. Additional tools support alignment across behavioral contexts to test context-dependent odor coding. The modular design enables flexible and reproducible analysis across multiple datasets. Download Data 1, ZIP file. [file eneuro-12-ENEURO.0026-25.2025-s005.zip › Odor coding analysis_codebase/@AnalysisClass/CellResTime_Inh_Calculation_Func.m]

function Obj = CellResTime_Inh_Calculation_Func(Obj)
% Function for calculating cell response time in the inhibitory case
%
% The purpose of this function is to compute the temporal response
% characteristics of cells, including the beginning and end times of
% activity (T_beg and T_end), activity duration, time to peak, and delay
% time.
%
% Each calculation step is described in the following sections.
%
% No sub-functions

%% Time parameters of inhibitory activity
% Inhibitory activity duration, peak and delay
Obj.T_beg_Array_Inh_sec = Obj.T_beg_Array_Inh/Obj.ImagingFreq_Hz;
Obj.T_end_Array_Inh_sec = Obj.T_end_Array_Inh/Obj.ImagingFreq_Hz;
Obj.T_Interval_Array_Inh_sec =...
    abs(Obj.T_end_Array_Inh_sec - Obj.T_beg_Array_Inh_sec);
% Time to peak
Obj.T_peak_Array_Inh_sec = Obj.T_peak_Array_Inh/Obj.ImagingFreq_Hz;

Obj.Time_to_Peak_Inh_sec =...
    abs(Obj.T_peak_Array_Inh_sec - Obj.T_beg_Array_Inh_sec);
% Delay time
Obj.Delay_Time_Inh_sec =...
    abs(Obj.T_beg_Array_Inh_sec - Obj.Stim_Start/Obj.ImagingFreq_Hz);

%% References, indices and substitution of abberant cells
% Problem: data structure
% Identifying zero elements due to unequal number of cells per trial
for Mouse = 1:Obj.Counter
    for Odor = 1:Obj.Counter_1
        for Trial = 1:Obj.Counter_2
            % Extracting indices of 0s
            Zero_ArrayElements_Inh{:,Trial,Odor,Mouse} =...
                find(Obj.T_end_Array_Inh(:,Trial,Odor,Mouse) == 0);
        end
    end
end
Obj.Zero_ArrayElements_Inh = Zero_ArrayElements_Inh;

% Removing 10s from delay time array and replacing unequal cell-numbers in
% trials by NaN
for Mouse = 1:Obj.Counter
    for Odor = 1:Obj.Counter_1
        for Trial = 1:Obj.Counter_2
            Obj.Delay_Time_Inh_sec(Obj.Zero_ArrayElements_Inh{:,Trial,Odor,Mouse},Trial,Odor,Mouse) = 0;
        end
    end
end

% Extract number of effective cells from Test
% Step 1: Extract the number of 0 elements
for Mouse = 1:Obj.Counter
    for Odor = 1:Obj.Counter_1
        for Trial = 1:Obj.Counter_2
            % Extracting indices of 0s
            CellNum_Array(Trial,Odor,Mouse) =...
                size(Zero_ArrayElements_Inh{:,Trial,Odor,Mouse},1);
        end
    end
end
% Step 2: Number of effective cells
Obj.EffectiveCellNum_Array_Inh = size(Obj.Delay_Time_Inh_sec,1)-CellNum_Array;

% Alex's point: Average duration without 20s (18 sec)
% Step 1: Extracting aberrant cells Indices, whose activities go beyond
% imaging window
for Mouse = 1:Obj.Counter
    for Odor = 1:Obj.Counter_1
        for Trial = 1:Obj.Counter_2
            % Extracting indices of 0s
            Aberrant_Cell_Index_Inh{:,Trial,Odor,Mouse} =...
                find(Obj.T_Interval_Array_Inh_sec(:,Trial,Odor,Mouse)...
                >= Obj.Max_CellResDuration_Threshold);
            Obj.T_Interval_Array_Inh_sec(Aberrant_Cell_Index_Inh{:,Trial,Odor,Mouse},Trial,Odor,Mouse) = 0;
        end
    end
end
Obj.Aberrant_Cell_Index_Inh = Aberrant_Cell_Index_Inh;

% Number of cells going beyond imgaing window
for Mouse = 1:Obj.Counter
    for Odor = 1:Obj.Counter_1
        for Trial = 1:Obj.Counter_2
            % Extracting indices of 0s
            NumCells_Beyond_ImagWin_Inh(Trial,Odor,Mouse) =...
                size(Obj.Aberrant_Cell_Index_Inh{:,Trial,Odor,Mouse},1);
        end
    end
end
Obj.NumCells_Beyond_ImagWin_Inh = NumCells_Beyond_ImagWin_Inh;

%% Calculation of mean (and std) activity duration for trials

%% Calculation of mean (and std) activity duration for trials
% Average of non-zero elements
for Mouse = 1:Obj.Counter
    for Odor = 1:Obj.Counter_1
        for Trial = 1:Obj.Counter_2
            Average_Activity_Duration_Inh(Trial,Odor,Mouse) =...
                mean(nonzeros(Obj.T_Interval_Array_Inh_sec(:,Trial,Odor,Mouse)));
        end
    end
end
Obj.Average_Activity_Duration_Inh = Average_Activity_Duration_Inh;
% Standard deviation of non-zero elements
for Mouse = 1:Obj.Counter
    for Odor = 1:Obj.Counter_1
        for Trial = 1:Obj.Counter_2
            STD_Activity_Duration_Inh(Trial,Odor,Mouse) =...
                std(nonzeros(Obj.T_Interval_Array_Inh_sec(:,Trial,Odor,Mouse)));
        end
    end
end
Obj.STD_Activity_Duration_Inh = STD_Activity_Duration_Inh;

%% Calculation of mean (and std) delay time for trials
% Average of non-zero elements
for Mouse = 1:Obj.Counter
    for Odor = 1:Obj.Counter_1
        for Trial = 1:Obj.Counter_2
            Average_Delay_Time_Inh(Trial,Odor,Mouse) =...
                mean(nonzeros(Obj.Delay_Time_Inh_sec(:,Trial,Odor,Mouse)));
        end
    end
end
Obj.Average_Delay_Time_Inh = Average_Delay_Time_Inh;
% Standard deviation of non-zero elements
for Mouse = 1:Obj.Counter
    for Odor = 1:Obj.Counter_1
        for Trial = 1:Obj.Counter_2
            STD_Delay_Time_Inh(Trial,Odor,Mouse) =...
                std(nonzeros(Obj.Delay_Time_Inh_sec(:,Trial,Odor,Mouse)));
        end
    end
end
Obj.STD_Delay_Time_Inh = STD_Delay_Time_Inh;

end
