# Supplementary material for: Differential Encoding of Odor and Place in the Mouse Piriform and Entorhinal Cortex
Source: eNeuro. 2025 Oct 7;12(10):ENEURO.0026-25.2025. doi: 10.1523/ENEURO.0026-25.2025 (PMC12507510; doi:10.1523/ENEURO.0026-25.2025)
Supplement: Data 1 — Odor encoding analysis codes This MATLAB codebase provides a pipeline for processing and analyzing calcium imaging data from freely-moving and head-fixed odor-detection experiments. The analysis includes event-aligned calcium trace extraction, normalization, dimensionality reduction, classification (KNN and SVM), as well as single-cell and population response profiling. Additional tools support alignment across behavioral contexts to test context-dependent odor coding. The modular design enables flexible and reproducible analysis across multiple datasets. Download Data 1, ZIP file. [file eneuro-12-ENEURO.0026-25.2025-s005.zip › Odor coding analysis_codebase/@AnalysisClass/ClassificationSmoothing_Func.m]

function Obj = ClassificationSmoothing_Func(Obj,Input)
% This function applies a Gaussian-weighted moving average over each window
% of the input.
%
% The Gaussian-weighted moving average smooths the classification curves
% using 100 samples, and then plots the smoothed curve.
%
% The implementation uses the standard MATLAB function smoothdata.

%% Smoothing
Obj.Smooth_PredictionCurve = smoothdata(Input,'gaussian',15);
% B_2 = smoothdata(,'gaussian'); % Default

%% Plot
Obj.f2 = figure;
plot(Obj.TimeAxis,Obj.Smooth_PredictionCurve,'r','LineWidth',3)
hold on
xline(Obj.Stim_Start/Obj.ImagingFreq_Hz,'--','Linewidth',1.5);
yline(Obj.ChanceLevel,'--b','Linewidth',1.5);
box off
ylim([0 120])
% legend('SVM','Smoothened SVM')
xlabel('Time (s)')
ylabel('Accuracy (%)')
set(gca,'FontSize',22,'LineWidth',2)

end
