# Supplementary material for: Differential Encoding of Odor and Place in the Mouse Piriform and Entorhinal Cortex
Source: eNeuro. 2025 Oct 7;12(10):ENEURO.0026-25.2025. doi: 10.1523/ENEURO.0026-25.2025 (PMC12507510; doi:10.1523/ENEURO.0026-25.2025)
Supplement: Data 1 — Odor encoding analysis codes This MATLAB codebase provides a pipeline for processing and analyzing calcium imaging data from freely-moving and head-fixed odor-detection experiments. The analysis includes event-aligned calcium trace extraction, normalization, dimensionality reduction, classification (KNN and SVM), as well as single-cell and population response profiling. Additional tools support alignment across behavioral contexts to test context-dependent odor coding. The modular design enables flexible and reproducible analysis across multiple datasets. Download Data 1, ZIP file. [file eneuro-12-ENEURO.0026-25.2025-s005.zip › Odor coding analysis_codebase/@AnalysisClass/Confusion_Matrix.m]

function [Obj] = Confusion_Matrix(Obj)
% Confusion matrix computation
%
% This function computes the confusion matrix based on KNN and SVM outputs.
% The user must run KNN, SVM, or both before calling this function.
%
% When the function is executed, a prompt asks whether the confusion matrix
% should be generated for KNN or SVM. Based on the response, it initializes
% the relevant parameters and the stimulation end time (in case the
% durations differ). In the algorithm section, the function calculates the
% sum of predictions over the stimulation response period for each actual
% odor and compares these values to the predicted odor across all trials.
% The maximum value along the diagonal of the confusion matrix during the
% stimulation period is then extracted.
%
% Finally, the results are plotted using the standard MATLAB function
% imagesc. In this way, the confusion matrix summarizes the accuracy of
% odorant identity classification by generic neurons in a generalization
% task.
%
% No sub-functions

%% Input and initialization
prompt = 'Do you want to generate the confusion matrix for KNN or SVM? ';
str = input(prompt,'s');
msg = 'You must choose between KNN or SVM';

if strcmp(str,'KNN')
    Input = Obj.Predictions_NCC_AllIntervals;
    Obj.Stim_End = size(Obj.Predictions_NCC_AllIntervals,1);
elseif strcmp(str,'SVM')
    Input = Obj.All_Predictions_SVM_AllTrialsOdors;
    Obj.Stim_End = size(Obj.All_Predictions_SVM_AllTrialsOdors,1);
else
    error(msg)
end

%% Algorithm
for i = Obj.Stim_Start:Obj.Stim_End
    for j = 1:Obj.Odors_Num % Predicted
        for k = 1:Obj.Odors_Num % Actual odor
            Obj.ConfusionMatrix(k,j,i) = sum(Input(i,k,:) == j)/Obj.Trials_Num;
        end
    end
end

%% Maximum value on diagonal
if strcmp(str,'KNN')
    Obj.ConfusionMatrix_Limit =...
        max(Obj.KNN_OverallPrediction_W_Offset(Obj.Stim_Start:Obj.Stim_End));
elseif strcmp(str,'SVM')
    Obj.ConfusionMatrix_Limit =...
        max(Obj.SVM_OverallPrediction_W_Offset(Obj.Stim_Start:Obj.Stim_End));
else
    error(msg)
end

Max = 1;

%% Plot
figure 
imagesc(mean(Obj.ConfusionMatrix(:,:,Obj.Stim_Start:Obj.Stim_End),3)) % 235
xlabel('Predicted Odor')
ylabel('Actual Odor')
colorbar
caxis([0 Max])
% caxis([0 0.5])
set(gca,'FontSize',14,'LineWidth',2)
set(gca,'xtick',1:Obj.Odors_Num)
set(gca,'XTickLabel',Obj.Odor_List)
set(gca,'ytick',1:Obj.Odors_Num)
set(gca,'yticklabel',Obj.Odor_List)
% % Angle
xtickangle(45)
ytickangle(45)
title(str)

end
