# Supplementary material for: Differential Encoding of Odor and Place in the Mouse Piriform and Entorhinal Cortex
Source: eNeuro. 2025 Oct 7;12(10):ENEURO.0026-25.2025. doi: 10.1523/ENEURO.0026-25.2025 (PMC12507510; doi:10.1523/ENEURO.0026-25.2025)
Supplement: Data 1 — Odor encoding analysis codes This MATLAB codebase provides a pipeline for processing and analyzing calcium imaging data from freely-moving and head-fixed odor-detection experiments. The analysis includes event-aligned calcium trace extraction, normalization, dimensionality reduction, classification (KNN and SVM), as well as single-cell and population response profiling. Additional tools support alignment across behavioral contexts to test context-dependent odor coding. The modular design enables flexible and reproducible analysis across multiple datasets. Download Data 1, ZIP file. [file eneuro-12-ENEURO.0026-25.2025-s005.zip › Odor coding analysis_codebase/@AnalysisClass/CosineSimilarity.m]

function Cosine_Coefficients = CosineSimilarity(x,y)
% Function for computing cosine correlation
%
% After performing two error checks, this function calculates the angle
% based on dot and vector multiplications. Dividing the scalar dot product
% by the product of vector magnitudes yields the cosine coefficient.
%
% No sub-functions

%% Implementation and computation
% Error check
if isvector(x)==0 || isvector(y)==0
    error('x and y have to be vectors!')
end

if length(x)~=length(y)
    error('x and y have to be same length!')
end

% Angle calculation based on dot and vector multiplications
xy = dot(x,y);
nx = norm(x);
ny = norm(y);
nxny = nx*ny;
Cosine_Coefficients = xy/nxny;
