# Supplementary material for: Differential Encoding of Odor and Place in the Mouse Piriform and Entorhinal Cortex
Source: eNeuro. 2025 Oct 7;12(10):ENEURO.0026-25.2025. doi: 10.1523/ENEURO.0026-25.2025 (PMC12507510; doi:10.1523/ENEURO.0026-25.2025)
Supplement: Data 1 — Odor encoding analysis codes This MATLAB codebase provides a pipeline for processing and analyzing calcium imaging data from freely-moving and head-fixed odor-detection experiments. The analysis includes event-aligned calcium trace extraction, normalization, dimensionality reduction, classification (KNN and SVM), as well as single-cell and population response profiling. Additional tools support alignment across behavioral contexts to test context-dependent odor coding. The modular design enables flexible and reproducible analysis across multiple datasets. Download Data 1, ZIP file. [file eneuro-12-ENEURO.0026-25.2025-s005.zip › Odor coding analysis_codebase/@AnalysisClass/Cross_Correlation.m]

function Obj = Cross_Correlation(Obj,Type)
% Cross-correlation function (Spearman and Pearson)
%
% This function computes cross-correlation at the trial level using
% Spearman’s rank and Pearson correlation coefficients.
%
% It first averages calcium signals over the odor-exposure period, then
% reduces the data to two dimensions by concatenating all odor trials.
% The resulting representation is:
%   - dim 1: average calcium activity per cell
%   - dim 2: per odor trial
%
% No sub-functions

%% Initializations and computations
Input_Matrix = Obj.Global_Input;
Obj.Mean_Dffs_CrssCorr = [];

% Mean over the stimulation period and reducing 4D to 3D: cell, trial, odor
Obj.Mean_Dffs_CrssCorr =...
    squeeze(mean(Input_Matrix(Obj.Stim_Start:Obj.Stim_End,:,:,:)));

% Concatenating the all trials of odors and reducing 3D to 2D:
% cell, trial-odor
TrialOdor_Matrix = Obj.Mean_Dffs_CrssCorr(:,:);

% Cross-correlation coefficients
Obj.CrossCorr_Coeff = corr(TrialOdor_Matrix,'Type',Type);

% Figure parameter: defining separation lines
Odor_PlotLines = Obj.Odors_Num+1;

%% Display image with scale-bar and group separation lines
figure
imagesc(Obj.CrossCorr_Coeff);
c = colorbar;
c.Label.String = 'Correlation';
c.Label.FontSize = 14;
colormap jet
caxis([Obj.LwBnd_yLim Obj.UpBnd_yLim])
for i = 1:Obj.Trials_Num:Odor_PlotLines*Obj.Trials_Num                      % Multiplication factor is because of all trials and odors
    hold on
    % Vertical lines
    line( [((Odor_PlotLines*i/Odor_PlotLines)+0.5) (((Odor_PlotLines)*i/Odor_PlotLines)+0.5)]-1, [0 Odor_PlotLines*Obj.Trials_Num+1], 'Color', 'black', 'LineWidth', 3)
    % Horozontal lines
    line([0 Obj.Trials_Num*Obj.Trials_Num+1], [((Obj.Trials_Num*i/Obj.Trials_Num)+0.5) ((Odor_PlotLines*i/Odor_PlotLines)+0.5)]-1, 'Color', 'black', 'LineWidth', 3)
end
set(gca,'FontSize',14,'LineWidth',2)
set(gca,'xtick',Obj.CrossCorr_TickPositions) % [6 18 30]
set(gca,'XTickLabel',Obj.Odor_List)
set(gca,'ytick',Obj.CrossCorr_TickPositions) % [6 18 30]
set(gca,'yticklabel',Obj.Odor_List)
% No x and y ticks
% set(gca,'xtick',[])
% set(gca,'xticklabel',[])
% set(gca,'ytick',[])
% set(gca,'yticklabel',[])
% Angle
xtickangle(45)
ytickangle(45)

end
