# Supplementary material for: Differential Encoding of Odor and Place in the Mouse Piriform and Entorhinal Cortex
Source: eNeuro. 2025 Oct 7;12(10):ENEURO.0026-25.2025. doi: 10.1523/ENEURO.0026-25.2025 (PMC12507510; doi:10.1523/ENEURO.0026-25.2025)
Supplement: Data 1 — Odor encoding analysis codes This MATLAB codebase provides a pipeline for processing and analyzing calcium imaging data from freely-moving and head-fixed odor-detection experiments. The analysis includes event-aligned calcium trace extraction, normalization, dimensionality reduction, classification (KNN and SVM), as well as single-cell and population response profiling. Additional tools support alignment across behavioral contexts to test context-dependent odor coding. The modular design enables flexible and reproducible analysis across multiple datasets. Download Data 1, ZIP file. [file eneuro-12-ENEURO.0026-25.2025-s005.zip › Odor coding analysis_codebase/@AnalysisClass/CrossCorr_Analysis_InterChannel.m]

function Obj = CrossCorr_Analysis_InterChannel(Obj)
% Function for calculating inter-channel cross-correlation
%
% This function extracts correlation coefficients from Obj.CrossCorr_Coeff
% that lie under the main diagonal (triangular form). For each odor, the
% coefficients consist of two sets of 15 vectors. The algorithm is repeated
% for each odor.
%
% After extraction, zero elements are suppressed, and the data are reshaped
% into a 15×3 matrix, representing 15 coefficients across 3 odors.
%
% The function takes Obj as input and saves the following fields in Obj:
%   - UnderDiag_UpperTriangle
%   - UnderDiag_LowerTriangle_Odor
%
% The main input requirement is that the cross-correlation coefficients
% must be computed before calling this function.
%
% The function calculates the mean and standard deviation of the
% cross-correlation coefficients and plots them such that the upper- and
% lower-triangular values are displayed side by side for each odor.
%
% No sub-functions

%% Extraction of trial-to-trial correlation
OdorStep_Init_CrossCorr = 12;                                               % Step size for changing odor in cross-correlation matrix
j_end = 6;                                                                  % Limit of scanning along column j
m = 0;                                                                      % Initialization for the number of accepted vector elements
for Odor = 0:Obj.Odors_Num-1
    OdorStep = OdorStep_Init_CrossCorr*Odor;                                % Generalizing odor scanning - steps of 12
    for i = 1:6
        for j = 1:5
            if i == j                                                       % The point, where we reach the diagonal
                % Increment j (diagonal's column) -> to move over column
                % Gives the first element of the column until the limit
                % (j_end).
                magic = j_end - j;                                          % Controling the total number of elements in a column
                for k = 1:magic
                    m = m+1;                                                % Counting the number of accepted vector elements for saving
                    Temp_UnderDiag_UpperTriangle_RR(m,Odor+1) =...
                        Obj.CrossCorr_Coeff(i+OdorStep,j+OdorStep+k);
                    Temp_UnderDiag_LowerTriangle_RL(m,Odor+1) =...
                        Obj.CrossCorr_Coeff(i+OdorStep,(j+6)+OdorStep+k);   % Take the indices of the upper-section elements and 6 to them
                    
                    Temp_UpperDiag_UpperTriangle_LR(m,Odor+1) =...
                        Obj.CrossCorr_Coeff((i+6)+OdorStep,j+OdorStep+k);
                    Temp_UnderDiag_LowerTriangle_LL(m,Odor+1) =...
                        Obj.CrossCorr_Coeff((i+6)+OdorStep,(j+6)+OdorStep+k);  % Take the indices of the upper-section elements and 6 to them
                end
            end
        end
    end
end

%% Triangle-pattern coefficients - reshaped
% For odors
Obj.UnderDiag_UpperTriangle_Odors_RR =...
    reshape(nonzeros(Temp_UnderDiag_UpperTriangle_RR(:,1:3)),[15,3]);       % 15 correlation coefficients for 3 odors
Obj.UnderDiag_LowerTriangle_Odors_RL =...
    reshape(nonzeros(Temp_UnderDiag_LowerTriangle_RL(:,1:3)),[15,3]);       % 15 correlation coefficients for 3 odors

Obj.UpperDiag_UpperTriangle_Odors_LR =...
    reshape(nonzeros(Temp_UpperDiag_UpperTriangle_LR(:,1:3)),[15,3]);       % 15 correlation coefficients for 3 odors
Obj.UnderDiag_LowerTriangle_Odors_LL =...
    reshape(nonzeros(Temp_UnderDiag_LowerTriangle_LL(:,1:3)),[15,3]);       % 15 correlation coefficients for 3 odors

% For the air channel
if Obj.Odors_Num == 4
    Obj.UnderDiag_UpperTriangle_Air_RR =...
        reshape(nonzeros(Temp_UnderDiag_UpperTriangle_RR(:,4)),[15,1]);     % 15 correlation coefficients for the air
    Obj.UnderDiag_LowerTriangle_Air_RL =...
        reshape(nonzeros(Temp_UnderDiag_LowerTriangle_RL(:,4)),[15,1]);     % 15 correlation coefficients for the air
    
    Obj.UpperDiag_UpperTriangle_Air_LR =...
        reshape(nonzeros(Temp_UpperDiag_UpperTriangle_LR(:,4)),[15,1]);     % 15 correlation coefficients for the air
    Obj.UnderDiag_LowerTriangle_Air_LL =...
        reshape(nonzeros(Temp_UnderDiag_LowerTriangle_LL(:,4)),[15,1]);     % 15 correlation coefficients for the air
end

%% Concatenation of RR and LL for same-port and RL and LR for other-port
dim = 1;

% For odors
Obj.SamePort_Odors_RR_LL =...
    cat(dim,Obj.UnderDiag_UpperTriangle_Odors_RR, Obj.UnderDiag_LowerTriangle_Odors_LL);
Obj.OtherPort_Odors_RL_LR =...
    cat(dim,Obj.UnderDiag_LowerTriangle_Odors_RL, Obj.UpperDiag_UpperTriangle_Odors_LR);

% For the air channel
if Obj.Odors_Num == 4
    Obj.SamePort_Air_RR_LL =...
        cat(dim,Obj.UnderDiag_UpperTriangle_Air_RR, Obj.UnderDiag_LowerTriangle_Air_LL);
    Obj.OtherPort_Air_RL_LR =...
        cat(dim,Obj.UnderDiag_LowerTriangle_Air_RL, Obj.UpperDiag_UpperTriangle_Air_LR);
end

%% Average and STD across the coeffcients of 3 odors
% Mean_UnderDiag_SamePort_UpperTriangle_AcrossOdor = mean(Obj.UnderDiag_UpperTriangle_RR,2);
% Mean_UnderDiag_OtherPort_LowerTriangle_AcrossOdor = mean(Obj.UnderDiag_LowerTriangle_RL,2);
% 
% STD_UnderDiag_SamePort_UpperTriangle_AcrossOdor = std(Obj.UnderDiag_UpperTriangle_RR,0,2);
% STD_UnderDiag_OtherPort_LowerTriangle_AcrossOdor = std(Obj.UnderDiag_LowerTriangle_RL,0,2);
% 
% % Average across the coeffcients of 3 odors, then over averaged coefficients
% Mean_UnderDiag_SamePort_UpperTriangle = mean(mean(Obj.UnderDiag_UpperTriangle_RR,2));
% Mean_UnderDiag_OtherPort_LowerTriangle = mean(mean(Obj.UnderDiag_LowerTriangle_RL,2));
% 
% STD_UnderDiag_SamePort_UpperTriangle = std(std(Obj.UnderDiag_UpperTriangle_RR,0,2));
% STD_UnderDiag_OtherPort_LowerTriangle = std(std(Obj.UnderDiag_LowerTriangle_RL,0,2));

%% Average of lower and upper triangle
% Mean_UnderDiag_UpperTriangle = mean(Obj.UnderDiag_UpperTriangle);
% Mean_UnderDiag_LowerTriangle_Odor = mean(Obj.UnderDiag_LowerTriangle_Odor);
% 
% STD_UnderDiag_UpperTriangle = std(Obj.UnderDiag_UpperTriangle);
% STD_UnderDiag_LowerTriangle_Odor = std(Obj.UnderDiag_LowerTriangle_Odor);

%% Average of 3 odors
% Mean_UnderDiag_UpperTriangle_SamePort = mean(Mean_UnderDiag_UpperTriangle);
% STD_UnderDiag_UpperTriangle_SamePort = std(Mean_UnderDiag_UpperTriangle);
% 
% Mean_UnderDiag_LowerTriangle_OtherPort = mean(Mean_UnderDiag_LowerTriangle_Odor);
% STD_UnderDiag_LowerTriangle_OtherPort = std(Mean_UnderDiag_LowerTriangle_Odor);

%% Plot
% x = [0.67 0.72];
% data = [Mean_UnderDiag_SamePort_UpperTriangle_AcrossOdor, Mean_UnderDiag_OtherPort_LowerTriangle_AcrossOdor];
% error = [STD_UnderDiag_SamePort_UpperTriangle_AcrossOdor, STD_UnderDiag_OtherPort_LowerTriangle_AcrossOdor];
% 
% figure
% errorbar(x(1),data(1),error(1),'s','Marker',...
%     'o','MarkerSize',20,'LineWidth',3,'MarkerEdgeColor','b',...
%     'Color','b','CapSize',16) % 'MarkerFaceColor','b',
% hold on
% for counter = 1:size(Mean_UnderDiag_SamePort_UpperTriangle_AcrossOdor,1)
%     plot(x(1),Mean_UnderDiag_SamePort_UpperTriangle_AcrossOdor(counter),'o','Color','b','MarkerSize',12)
% end
% hold off
% hold on
% errorbar(x(2),data(2),error(2),'s','Marker',...
%     '^','MarkerSize',20,'LineWidth',3,'MarkerEdgeColor','b',...
%     'Color','b','CapSize',16) % 'MarkerFaceColor','b'
% hold on
% for counter = 1:size(Mean_UnderDiag_OtherPort_LowerTriangle_AcrossOdor,1)
%     plot(x(2),Mean_UnderDiag_OtherPort_LowerTriangle_AcrossOdor(counter),'o','Color','b','MarkerSize',12)
% end
% hold off
% xlim([0.5 2.5])
% xlim([0.62 0.77])
% ylim([0 0.6])
% xticklabels(["Same port","Other port"])
% %     xticks(1:2)
% xticks(x)
% ylabel('Correlation')
% set(gca,'FontSize',24,'LineWidth',2)
% box off

%% Plot
% x = [0.67 0.72];
% data = [Mean_UnderDiag_UpperTriangle_SamePort, Mean_UnderDiag_LowerTriangle_OtherPort];
% error = [STD_UnderDiag_UpperTriangle_SamePort, STD_UnderDiag_LowerTriangle_OtherPort];
% 
% figure
% errorbar(x(1),data(1),error(1),'s','Marker',...
%     'o','MarkerSize',20,'LineWidth',3,'MarkerEdgeColor','b',...
%     'Color','b','CapSize',16) % 'MarkerFaceColor','b',
% hold on
% for counter = 1:size(Mean_UnderDiag_UpperTriangle,2)
%     plot(x(1),Mean_UnderDiag_UpperTriangle(counter),'o','Color','b','MarkerSize',12)
% end
% hold off
% hold on
% errorbar(x(2),data(2),error(2),'s','Marker',...
%     '^','MarkerSize',20,'LineWidth',3,'MarkerEdgeColor','b',...
%     'Color','b','CapSize',16) % 'MarkerFaceColor','b'
% hold on
% for counter = 1:size(Mean_UnderDiag_LowerTriangle_Odor,2)
%     plot(x(2),Mean_UnderDiag_LowerTriangle_Odor(counter),'o','Color','b','MarkerSize',12)
% end
% hold off
% xlim([0.5 2.5])
% xlim([0.62 0.77])
% ylim([0 0.6])
% xticklabels(["Same port","Other port"])
% %     xticks(1:2)
% xticks(x)
% ylabel('Correlation')
% set(gca,'FontSize',24,'LineWidth',2)
% box off

end
