# Supplementary material for: Differential Encoding of Odor and Place in the Mouse Piriform and Entorhinal Cortex
Source: eNeuro. 2025 Oct 7;12(10):ENEURO.0026-25.2025. doi: 10.1523/ENEURO.0026-25.2025 (PMC12507510; doi:10.1523/ENEURO.0026-25.2025)
Supplement: Data 1 — Odor encoding analysis codes This MATLAB codebase provides a pipeline for processing and analyzing calcium imaging data from freely-moving and head-fixed odor-detection experiments. The analysis includes event-aligned calcium trace extraction, normalization, dimensionality reduction, classification (KNN and SVM), as well as single-cell and population response profiling. Additional tools support alignment across behavioral contexts to test context-dependent odor coding. The modular design enables flexible and reproducible analysis across multiple datasets. Download Data 1, ZIP file. [file eneuro-12-ENEURO.0026-25.2025-s005.zip › Odor coding analysis_codebase/@AnalysisClass/CrossCorr_Cosine.m]

function Obj = CrossCorr_Cosine(Obj)
% Function for computing cosine cross-correlation
%
% After the required initializations, this function reduces the data
% dimension in the same way as Cross_Correlation, then calls the
% CosineSimilarity function, which computes the cosine cross-correlation
% (cosine coefficient).
%
% Sub-functions:
%   1. CosineSimilarity

%% Initialization
Obj.Mean_Dffs_CrssCorr = [];

% Initialization of cosine cross-correlation coeffitients
Obj.CrossCorr_Coeff_Cos =...
    zeros(Obj.Trials_Num * Obj.Odors_Num,Obj.Trials_Num * Obj.Odors_Num);

% Figure parameter: defining separation lines
Odor_PlotLines = Obj.Odors_Num+1;

%% Cosine similarity
% Cross-correlation function
Input_Matrix = Obj.Global_Input;

% Mean over the stimulation period and reducing 4D to 3D: cell, trial, odor
Obj.Mean_Dffs_CrssCorr =...
    squeeze(mean(Input_Matrix(Obj.Stim_Start:Obj.Stim_End,:,:,:)));

% Concatenating the all trials of odors and reducing 3D to 2D:
% cell, trial-odor
TrialOdor_Matrix = Obj.Mean_Dffs_CrssCorr(:,:);

% Similarity of a vector with itself is 1
% Similarity of 1 trial with the rest and then in itertaion
for Trial_1 = 1:Obj.Trials_Num * Obj.Odors_Num
    for Trial_2 = 1:Obj.Trials_Num * Obj.Odors_Num
        Obj.CrossCorr_Coeff_Cos(Trial_1,Trial_2) =...
            Obj.CosineSimilarity(TrialOdor_Matrix(:,Trial_1),...
            TrialOdor_Matrix(:,Trial_2));
    end
end

%% Plot
figure
imagesc(Obj.CrossCorr_Coeff_Cos);
c = colorbar;
c.Label.String = 'Correlation';
c.Label.FontSize = 14;
colormap jet
caxis([0 0.6])
for i = 1:Obj.Trials_Num:Odor_PlotLines*Obj.Trials_Num                      % Multiplication factor is because of all trials and odors
    hold on
    % Vertical lines
    line( [((Odor_PlotLines*i/Odor_PlotLines)+0.5) ((Odor_PlotLines*i/Odor_PlotLines)+0.5)]-1, [0 Odor_PlotLines*Obj.Trials_Num+1], 'Color', 'black', 'LineWidth', 3)
    % Horozontal lines
    line([0 Obj.Trials_Num*Obj.Trials_Num+1], [((Obj.Trials_Num*i/Obj.Trials_Num)+0.5) ((Odor_PlotLines*i/Odor_PlotLines)+0.5)]-1, 'Color', 'black', 'LineWidth', 3)
end
set(gca,'FontSize',14,'LineWidth',2)
set(gca,'xtick',Obj.CrossCorr_TickPositions)
set(gca,'XTickLabel',Obj.Odor_List)
set(gca,'ytick',Obj.CrossCorr_TickPositions)
set(gca,'yticklabel',Obj.Odor_List)
xtickangle(45)
ytickangle(45)

%% Values for y limit of cross-correlation distances plot
Obj.LwBnd_yLim = 0.1;
Obj.UpBnd_yLim = 0.6;

end
