# Supplementary material for: Differential Encoding of Odor and Place in the Mouse Piriform and Entorhinal Cortex
Source: eNeuro. 2025 Oct 7;12(10):ENEURO.0026-25.2025. doi: 10.1523/ENEURO.0026-25.2025 (PMC12507510; doi:10.1523/ENEURO.0026-25.2025)
Supplement: Data 1 — Odor encoding analysis codes This MATLAB codebase provides a pipeline for processing and analyzing calcium imaging data from freely-moving and head-fixed odor-detection experiments. The analysis includes event-aligned calcium trace extraction, normalization, dimensionality reduction, classification (KNN and SVM), as well as single-cell and population response profiling. Additional tools support alignment across behavioral contexts to test context-dependent odor coding. The modular design enables flexible and reproducible analysis across multiple datasets. Download Data 1, ZIP file. [file eneuro-12-ENEURO.0026-25.2025-s005.zip › Odor coding analysis_codebase/@AnalysisClass/CrossCorr_Distances.m]

function [Obj] = CrossCorr_Distances(Obj,Input)
% Function for calculating cross-correlation distances and averages
%
% This function calculates the average of trial correlation coefficients
% without including the diagonal. 
%
% The user must execute the cross-correlation function beforehand to
% generate the required correlation coefficients. These correlation
% coefficients are the input to this function.
%
% No sub-functions

%% Mean over rows and columns
% Mean over rows
for i = 1:Obj.Odors_Num % rows - means = num of rows (odors)
    for j = 1:Obj.Odors_Num % Columns - num columns = Odors_Num*Trials_Num
        if(i==j)
            Obj.CrossCorrCoeff_Rows(i, (j-1)*Obj.Trials_Num + 1 : j*Obj.Trials_Num) =...
                ( mean( Input( (i-1)*Obj.Trials_Num + 1 : i*Obj.Trials_Num, (j-1)*Obj.Trials_Num + 1 : j*Obj.Trials_Num ))-1/Obj.Trials_Num )*Obj.Trials_Num/(Obj.Trials_Num-1);
        else
            Obj.CrossCorrCoeff_Rows(i, (j-1)*Obj.Trials_Num + 1 : j*Obj.Trials_Num) =...
                mean( Input( (i-1)*Obj.Trials_Num + 1 : i*Obj.Trials_Num, (j-1)*Obj.Trials_Num + 1 : j*Obj.Trials_Num ));
        end
    end
end

% Mean over columns
i = 1;
for j = 1:Obj.Odors_Num % Columns - means
    Obj.CrossCorrCoeff_Columns((i-1)*Obj.Odors_Num + 1 : i*Obj.Odors_Num, j) =...
        mean( Obj.CrossCorrCoeff_Rows( (i-1)*Obj.Odors_Num + 1 : i*Obj.Odors_Num, (j-1)*Obj.Trials_Num + 1 : j*Obj.Trials_Num ), 2);
end

%% Display image with scale-bar and group separation lines
figure
imagesc(Obj.CrossCorrCoeff_Columns);
c = colorbar;
c.Label.String = 'Correlation';
c.Label.FontSize = 14;
colormap jet
caxis([Obj.LwBnd_yLim Obj.UpBnd_yLim])
for i = 1:Obj.Odors_Num*Obj.Trials_Num                        % Multiplication factor is because of all trials and odors
    hold on
    % Vertical lines
    line( [((Obj.Odors_Num*i/Obj.Odors_Num)+0.5) ((Obj.Odors_Num*i/Obj.Odors_Num)+0.5)]-1, [0 Obj.Odors_Num*Obj.Trials_Num+1], 'Color', 'black', 'LineWidth', 3)
    % Horozontal lines
    line([0 Obj.Odors_Num*Obj.Odors_Num+1], [((Obj.Odors_Num*i/Obj.Odors_Num)+0.5) ((Obj.Odors_Num*i/Obj.Odors_Num)+0.5)]-1, 'Color', 'black', 'LineWidth', 3)
end
set(gca,'FontSize',14,'LineWidth',2)
set(gca,'xtick',1:Obj.Odors_Num)
set(gca,'XTickLabel',Obj.Odor_List)
set(gca,'ytick',1:Obj.Odors_Num)
set(gca,'yticklabel',Obj.Odor_List)
% No x and y ticks
% set(gca,'xtick',[])
% set(gca,'xticklabel',[])
% set(gca,'ytick',[])
% set(gca,'yticklabel',[])
% Angle
xtickangle(45)
ytickangle(45)

% figure
% imagesc(Obj.CrossCorrCoeff_Columns);
% colorbar
% colormap jet
% caxis([-0.2 1])

%% Statistics
%% Extract matrix's section
% Mean diagonal Spearman coefficients
Obj.CrossCorr_MeanCoeff_DiagElem = diag(Obj.CrossCorrCoeff_Columns);
% Lower triangular part of matrix
Obj.Lower_Triangular = tril(Obj.CrossCorrCoeff_Columns,-1);
% Upper triangular part of matrix
Obj.Upper_Triangular = triu(Obj.CrossCorrCoeff_Columns,1);

% Extract non-zero elements of the triangular matrices
Lower_Triangular_Final = Obj.Lower_Triangular(Obj.Lower_Triangular~=0);
% Upper_Triangular_Final = Obj.Upper_Triangular(Obj.Upper_Triangular~=0);

%% Average and SD the sections
% Diagonal
Obj.MeanCrossCorr_MeanCoeff_DiagElem = mean(Obj.CrossCorr_MeanCoeff_DiagElem);
Obj.STDCrossCorr_MeanCoeff_DiagElem = std(Obj.CrossCorr_MeanCoeff_DiagElem);
% Lower triangular
Obj.Mean_Lower_Triangular = mean(Lower_Triangular_Final);
Obj.STD_Lower_Triangular = std(Lower_Triangular_Final);
% % Upper triangular
% Mean_Upper_Triangular = mean(Upper_Triangular_Final);
% STD_Upper_Triangular = std(Upper_Triangular_Final);

%% Plot
%% Test plot
% x = 1:2;
x = [0.67 0.72];
data = [Obj.MeanCrossCorr_MeanCoeff_DiagElem, Obj.Mean_Lower_Triangular];               % ,Mean_Upper_Triangular
error = [Obj.STDCrossCorr_MeanCoeff_DiagElem, Obj.STD_Lower_Triangular];              % ,STD_Upper_Triangular

if Obj.Flag_MultiDim_PCA == 1
    % Do nothing
else
    figure
    errorbar(x(1),data(1),error(1),'s','Marker',...
        's','MarkerSize',18,'LineWidth',2,'MarkerEdgeColor','b',...
        'MarkerFaceColor','b','Color','b','CapSize',16)
    hold on
    for counter = 1:size(Obj.CrossCorr_MeanCoeff_DiagElem,1)
    plot(x(1),Obj.CrossCorr_MeanCoeff_DiagElem(counter),'o','Color','b','MarkerSize',12)
    end
    hold off
    hold on
    errorbar(x(2),data(2),error(2),'s','Marker',...
        'o','MarkerSize',18,'LineWidth',2,'MarkerEdgeColor','b',...
        'MarkerFaceColor','b','Color','b','CapSize',16)
    hold on
    for counter = 1:size(Obj.CrossCorr_MeanCoeff_DiagElem,1)
    plot(x(2),Lower_Triangular_Final(counter),'o','Color','b','MarkerSize',12)
    end
    hold off
    %     xlim([0.5 2.5])
    xlim([0.62 0.77])
    ylim([0 0.5])
    xticklabels(["Diagonal","Off-diagonal"])
    %     xticks(1:2)
    xticks(x)
    ylabel('Correlation')
    set(gca,'FontSize',24,'LineWidth',2)
    box off
end

end
