# Supplementary material for: Differential Encoding of Odor and Place in the Mouse Piriform and Entorhinal Cortex
Source: eNeuro. 2025 Oct 7;12(10):ENEURO.0026-25.2025. doi: 10.1523/ENEURO.0026-25.2025 (PMC12507510; doi:10.1523/ENEURO.0026-25.2025)
Supplement: Data 1 — Odor encoding analysis codes This MATLAB codebase provides a pipeline for processing and analyzing calcium imaging data from freely-moving and head-fixed odor-detection experiments. The analysis includes event-aligned calcium trace extraction, normalization, dimensionality reduction, classification (KNN and SVM), as well as single-cell and population response profiling. Additional tools support alignment across behavioral contexts to test context-dependent odor coding. The modular design enables flexible and reproducible analysis across multiple datasets. Download Data 1, ZIP file. [file eneuro-12-ENEURO.0026-25.2025-s005.zip › Odor coding analysis_codebase/@AnalysisClass/Deconvolution.m]

function [Obj] = Deconvolution(Obj)
% Function for deconvolution of raw traces
%
% This function deconvolves calcium traces using the formula:
% diff(raw trace, 1, 2) * tau / dt + raw trace, where dt = 1/20 and tau = 2.
% This corresponds to adding the raw trace to its first derivative scaled by tau/dt.
%
% The implementation uses the standard MATLAB function diff.
%
% No sub-functions

%% Input selection
if Obj.Flag_HeadFixed_FreMo == 0
    % Head-fixed
    Input = Obj.Perm_Reshaped_Normalized_Matrix;
elseif Obj.Flag_HeadFixed_FreMo == 1 && Obj.Flag_FreelyMoving_Type == 2
    % Freely-moving version 2
    Input = Obj.Linear_Recording_FreMo_Filt_Norm;
elseif Obj.Flag_HeadFixed_FreMo == 1 && Obj.Flag_FreelyMoving_Type == 1
    % Freely-moving version 1
    Input = Obj.Extracted_Traces_FreMo;
end

%% Implementation
% Parameters
dt = 1/20; % dt = frame interval
tau = 2; % 3

if Obj.Flag_HeadFixed_FreMo == 0 ||...
        (Obj.Flag_HeadFixed_FreMo == 1 && Obj.Flag_FreelyMoving_Type == 1)
    Obj.Perm_Reshaped_Norm_Deconv_Matrix =...
        diff(Input,1,1)*tau/dt + Input(2:end,:,:,:);
    Obj.Frames_per_Trial = size(Obj.Perm_Reshaped_Norm_Deconv_Matrix,1);
    % The flag that indicates to the other functions that deconvolution is
    % appled and the frame number is different.
    Obj.Flag_Deconv = 1;
elseif Obj.Flag_HeadFixed_FreMo == 1 && Obj.Flag_FreelyMoving_Type == 2
    Obj.Linear_Recording_FreMo_Filt_Norm_Deconv =...
        diff(Input,1,2)*tau/dt + Input(:,2:end);
    Obj.Frames_LinearRecording_Deconv =...
        size(Obj.Linear_Recording_FreMo_Filt_Norm_Deconv,2);
    Obj.Flag_FreMo_Deconv = 1;
    dims = [1 80];
    prompt = 'Do you want to analyse deconvolved data? (Yes/No)';
    title = 'Deconvolved data';
    answer = inputdlg(prompt,title,dims);                                       % Open dialogue box
    % Creating test trials
    if strcmp(answer,'Yes') == 1
        Obj.Frame_Num_FreMo = Obj.Frames_LinearRecording_Deconv;
    else
        % Do nothing
    end
%     Obj.Frame_Num_FreMo = Obj.Frames_LinearRecording_Deconv; %
end

end
