# Supplementary material for: Differential Encoding of Odor and Place in the Mouse Piriform and Entorhinal Cortex
Source: eNeuro. 2025 Oct 7;12(10):ENEURO.0026-25.2025. doi: 10.1523/ENEURO.0026-25.2025 (PMC12507510; doi:10.1523/ENEURO.0026-25.2025)
Supplement: Data 1 — Odor encoding analysis codes This MATLAB codebase provides a pipeline for processing and analyzing calcium imaging data from freely-moving and head-fixed odor-detection experiments. The analysis includes event-aligned calcium trace extraction, normalization, dimensionality reduction, classification (KNN and SVM), as well as single-cell and population response profiling. Additional tools support alignment across behavioral contexts to test context-dependent odor coding. The modular design enables flexible and reproducible analysis across multiple datasets. Download Data 1, ZIP file. [file eneuro-12-ENEURO.0026-25.2025-s005.zip › Odor coding analysis_codebase/@AnalysisClass/Duration_ResponsiveCells_Func.m]

function Obj = Duration_ResponsiveCells_Func(Obj)
% Percentage of responsive cell–odor pairs as a function of response duration
%
% This function plots the percentage of responsive cell–odor pairs as a
% function of response duration.
%
% The user must execute Activity_Duration_Func successfully beforehand to
% compute all necessary parameters. The function then plots the excitatory
% and inhibitory curves together.
%
% No sub-functions

%% Implementation
% Algorithm part 1
% Initialization
Exc_Inh_Dataset{1} = Obj.T_Interval_Array_Exc_sec;
Exc_Inh_Dataset{2} = Obj.T_Interval_Array_Inh_sec;
Type = {'Inhibitory','Excitatory'};
Colors = {[0 0.4470 0.7410],'r'};

for i = 1:2                                                                 % 2 is fixed and signifies 2 excitatory and inhibitory datasets
    Dataset = Exc_Inh_Dataset{i};
    Increasing_Step = 0.1; % sec
    
    % Extract dimensions
    for Mouse = 1:2
        NonZero_El_Mouse_Dim(Mouse) = size(nonzeros(Dataset(:,:,:,Mouse)),1);
    end
    
    % Initialization
    Mouse_Num = 2;
    All_Cells = zeros(max(NonZero_El_Mouse_Dim),Mouse_Num);
    
    % Extracting active cells per mouse (all trials, all odors)
    for Mouse = 1:2
        All_Cells(1:NonZero_El_Mouse_Dim(Mouse),Mouse) =...
            nonzeros(Dataset(:,:,:,Mouse));
    end
    
    % Reshape all-mice matrix into a vector
    Temp = reshape(All_Cells,1,[])';
    LampedMice_AllCells = nonzeros(Temp);
    
    % Algorithm part 2
    % Initialization
    TimePoint_Counter = 0;
    Max_Duration = max(LampedMice_AllCells);
    
    for Duration_Threshold = 0.1:Increasing_Step:Max_Duration
        Active_Cells = LampedMice_AllCells <= Duration_Threshold;               % Thresholding cell-response duration with a time const.
        
        TimePoint_Counter = TimePoint_Counter+1;                                % Counter of time points
        
        Total_Active_Cells_AllMice(TimePoint_Counter) =...
            size(find(Active_Cells == 1),1);                                    % Number of active cells
        Time_Axis(TimePoint_Counter) = Duration_Threshold;                      % Time axis
    end
    
    % Saving in loop for plotting
    Array_Time_Axis(i,:) = Time_Axis;
    Array_Total_Active_Cells_AllMice(i,:) = Total_Active_Cells_AllMice;
    Size_LampedMice_AllCells(i) = size(LampedMice_AllCells,1);
end

% Plot
figure
hold on
for i = 1:2
    plot(Array_Time_Axis(i,:),...
        (Array_Total_Active_Cells_AllMice(i,:)/Size_LampedMice_AllCells(i))*100,...
        'LineWidth',2,'Color',Colors{i})
end
legend(Type,'Location','southeast')
xlabel('Response duration (s)')
ylabel('Responsive cell-odor pair %')
% title("Max num of inactive frames = " + Obj.ActivityDuration_Threshold +...
%     newline + " Max num of frames for a resp = "+ Obj.Max_CellResDuration_Threshold)
set(gca,'FontSize',22,'LineWidth',2)
box off

Obj.Duration_Excitatory = (Array_Total_Active_Cells_AllMice(i,:)/Size_LampedMice_AllCells(i))*100;
