# Supplementary material for: Differential Encoding of Odor and Place in the Mouse Piriform and Entorhinal Cortex
Source: eNeuro. 2025 Oct 7;12(10):ENEURO.0026-25.2025. doi: 10.1523/ENEURO.0026-25.2025 (PMC12507510; doi:10.1523/ENEURO.0026-25.2025)
Supplement: Data 1 — Odor encoding analysis codes This MATLAB codebase provides a pipeline for processing and analyzing calcium imaging data from freely-moving and head-fixed odor-detection experiments. The analysis includes event-aligned calcium trace extraction, normalization, dimensionality reduction, classification (KNN and SVM), as well as single-cell and population response profiling. Additional tools support alignment across behavioral contexts to test context-dependent odor coding. The modular design enables flexible and reproducible analysis across multiple datasets. Download Data 1, ZIP file. [file eneuro-12-ENEURO.0026-25.2025-s005.zip › Odor coding analysis_codebase/@AnalysisClass/Filter_LwPs_Butt.m]

function [Obj] = Filter_LwPs_Butt(Obj)

% Low-pass Butterworth filtering for deconvolution pre-processing
% All frequency values are in Hz. The implementation uses the standard
% MATLAB functions fdesign.lowpass, design, and filter. The user must
% ensure the sampling rate of the data equals Fs and that the Signal
% Processing Toolbox is available.

Fs = 10;  % Sampling frequency

Fpass = 1;           % Passband edge frequency
Fstop = 4;           % Stopband edge frequency
Apass = 1;           % Maximum passband ripple (dB)
Astop = 80;          % Minimum stopband attenuation (dB)
match = 'stopband';  % Constraint to match exactly ('stopband' enforces Astop)

% Design a low-pass Butterworth IIR filter that satisfies the above specs.
% The order is chosen automatically to meet Apass/Astop and Fpass/Fstop.
h  = fdesign.lowpass(Fpass, Fstop, Apass, Astop, Fs);
hd = design(h, 'butter', 'MatchExactly', match);

% Retain internal filter states across calls (useful for streamed/chunked data).
hd.persistentmemory = true;

% Apply the filter. Each column of Obj.Perm_Reshaped_Final_Matrix is treated
% as an independent channel; the output size matches the input.
Obj.DeconvData_Filt = filter(hd,Obj.Perm_Reshaped_Final_Matrix);            % Args: filter object, data to filter

% Use the filtered data for subsequent steps.
Obj.Perm_Reshaped_Final_Matrix = Obj.DeconvData_Filt

% [EOF]
