# Supplementary material for: Differential Encoding of Odor and Place in the Mouse Piriform and Entorhinal Cortex
Source: eNeuro. 2025 Oct 7;12(10):ENEURO.0026-25.2025. doi: 10.1523/ENEURO.0026-25.2025 (PMC12507510; doi:10.1523/ENEURO.0026-25.2025)
Supplement: Data 1 — Odor encoding analysis codes This MATLAB codebase provides a pipeline for processing and analyzing calcium imaging data from freely-moving and head-fixed odor-detection experiments. The analysis includes event-aligned calcium trace extraction, normalization, dimensionality reduction, classification (KNN and SVM), as well as single-cell and population response profiling. Additional tools support alignment across behavioral contexts to test context-dependent odor coding. The modular design enables flexible and reproducible analysis across multiple datasets. Download Data 1, ZIP file. [file eneuro-12-ENEURO.0026-25.2025-s005.zip › Odor coding analysis_codebase/@AnalysisClass/FreMov_LT_DataStruct_Func.m]

function Obj = FreMov_LT_DataStruct_Func(Obj)
% Function for creating a 4D data structure based on right and left events
% 4 dimensions: time, cell, trial, odor
%
% This procedure organizes freely moving (FM) data into the same 4D format
% used for head-fixed experiments (time × cell × trial × odor). Each trace
% must contain both pre-stimulus and post-stimulus phases.
%
% Prerequisites:
% - The user must provide the right- and left-event timestamps extracted
%   from the raw calcium recordings.
% - The user must provide an odor occurrence vector listing odor identities
%   in order of appearance (used to map channels to odor numbers).
%
% Steps:
% 1) Extract calcium traces at the right and left event timepoints that were
%    previously identified.
% 2) For each extracted trace, prepend a 1 s pre-stimulus period based on
%    its corresponding timestamp. This yields a 3D dataset with dimensions:
%    time × cell × trials.
% 3) In our experiments, this produces 48 trials without initial odor labels
%    (24 right and 24 left events). Odor channel numbers are associated with
%    specific odors.
% 4) Convert channel indices to odor numbers by associating each event with
%    its odor using the odor occurrence vector.
% 5) Reorganize the 3D traces into a 4D structure by stacking along the
%    odor dimension (time × cell × trial × odor).
% 6) Build separate 4D datasets for right and left events, and also merge
%    them to enable joint analysis when needed.
%
% No sub-functions

%% Time interval cut - trace extraction
% Dimensions: cell, time, trial
for Cell = 1:Obj.Cell_Num
    for Trial = 1:size(Obj.MergedArray_Sorted,2)
        Temp(Cell,:,Trial) =...
            Obj.Final_Traces(Cell,...
            Obj.MergedArray_Sorted(Trial)-Obj.PreStim_LT_Duration:Obj.MergedArray_Sorted(Trial)+Obj.FreMov_LT_ActivityInterval);
    end
end
% Switch time and cell dimensions
% Time, cell, trial
Data = permute(Temp,[2,1,3]);

%% Converting channel number into odor number for the reference - Ok
% Replace channel number with odor number - right side
for i = 1:size(Obj.OdorSequence_Ch_R,2)
    if Obj.OdorSequence_Ch_R(i) == 46 % Empty
        Obj.OdorSequence_Num_R(i) = 1;
    elseif Obj.OdorSequence_Ch_R(i) == 38 % Ethyl butyrate
        Obj.OdorSequence_Num_R(i) = 2;
    elseif Obj.OdorSequence_Ch_R(i) == 42 % Limonene
        Obj.OdorSequence_Num_R(i) = 3;
    elseif Obj.OdorSequence_Ch_R(i) == 40 % Hexanal
        Obj.OdorSequence_Num_R(i) = 4;
    end
end
% Replace channel number with odor number - left side
for i = 1:size(Obj.OdorSequence_Ch_L,2)
    if Obj.OdorSequence_Ch_L(i) == 30 % Empty
        Obj.OdorSequence_Num_L(i) = 1;
    elseif Obj.OdorSequence_Ch_L(i) == 22 % Ethyl butyrate
        Obj.OdorSequence_Num_L(i) = 2;
    elseif Obj.OdorSequence_Ch_L(i) == 26 % Limonene
        Obj.OdorSequence_Num_L(i) = 3;
    elseif Obj.OdorSequence_Ch_L(i) == 24 % Hexanal
        Obj.OdorSequence_Num_L(i) = 4;
    end
end

%% Organizing trials into odors - Ok
% % Separating right and left side trials
Data_R_NoOdor = Data(:,:,(1:2:end));
Data_L_NoOdor = Data(:,:,(2:2:end));

%% Right side - constructing odor structure in the 4th dimension - Ok
% Initialization
Obj.Data_RightSide = zeros(Obj.Total_TraceDuration,Obj.Cell_Num,Obj.Trials_Num/2,Obj.Odors_Num);

% Sub-question: what is the appearance order of a trial?
% The index number in the following vector is the occurance number of a
% given trial.
% Idea: an array with the occurace number of each element (1,2,3,4). And
% using i for couting the actual occurance.
for Odor = 1:Obj.Odors_Num
    Obj.TrialOccurance_R_Ref(Odor,:) = find(Obj.OdorSequence_Num_R == Odor);
end
% Row number gives the occurance number and column number gives the odor
% number
Obj.TrialOccurances_R = Obj.OdorSequence_Num_R;
% Replace odor number with trial occurance
for Odor = 1:Obj.Odors_Num
    Obj.TrialOccurances_R(Obj.TrialOccurance_R_Ref(Odor,:)) = [1,2,3,4,5,6]; % Trial numbers
end

% Set the trial number (3ed dim) in Temp_R
% Which trial of an odor is it?
% The first instance in OdorSequence_Num_R, second or third?
% Determine the instance number of the trial from OdorSequence_Num_R

% %% Algorithm
for Trial = 1:size(Obj.OdorSequence_Num_R,2)
    Obj.Data_RightSide(:,:,Obj.TrialOccurances_R(Trial),Obj.OdorSequence_Num_R(Trial)) =...
        Data_R_NoOdor(:,:,Trial);
end

disp('Right-side dataset dimension:')
disp(size(Obj.Data_RightSide))

%% Left side - constructing odor structure in the 4th dimension - Ok
% Initialization
Obj.Data_LeftSide = zeros(Obj.Total_TraceDuration,Obj.Cell_Num,Obj.Trials_Num/2,Obj.Odors_Num);

for Odor = 1:Obj.Odors_Num
    Obj.TrialOccurance_L_Ref(Odor,:) = find(Obj.OdorSequence_Num_L == Odor);
end

Obj.TrialOccurances_L = Obj.OdorSequence_Num_L;
% Replace odor number with trial occurance
for Odor = 1:Obj.Odors_Num
    Obj.TrialOccurances_L(Obj.TrialOccurance_L_Ref(Odor,:)) = [1,2,3,4,5,6];
end

% Algorithm
for Trial = 1:size(Obj.OdorSequence_Num_L,2)
    Obj.Data_LeftSide(:,:,Obj.TrialOccurances_L(Trial),Obj.OdorSequence_Num_L(Trial)) =...
        Data_L_NoOdor(:,:,Trial);
end

disp('Left-side dataset dimension:')
disp(size(Obj.Data_LeftSide))

%% Concatenating left-side and right-side data into one parameter - Ok
% Initialization
Obj.Data_Int_RL_Odor = zeros(Obj.Total_TraceDuration,Obj.Cell_Num,Obj.Trials_Num,Obj.Odors_Num);

% Allocating right side
for Odor = 1:Obj.Odors_Num
    for Trial = 1:(Obj.Trials_Num/2) % Right side
        Obj.Data_Int_RL_Odor(:,:,Trial,Odor) = Obj.Data_RightSide(:,:,Trial,Odor);
    end
end
% Allocating left side
for Odor = 1:Obj.Odors_Num
    for Trial = (Obj.Trials_Num/2)+1:Obj.Trials_Num % Left side
        Obj.Data_Int_RL_Odor(:,:,Trial,Odor) = Obj.Data_LeftSide(:,:,Trial-(Obj.Trials_Num/2),Odor);
    end
end

disp('Combined right- and left-side datasets dimension:')
disp(size(Obj.Data_Int_RL_Odor))

%% Post processing
% Obj.Final_Traces = Obj.Data_Int_RL_Odor;
Obj.Perm_Reshaped_Final_Matrix = Obj.Data_Int_RL_Odor;  % Obj.Data_RightSide; % Obj.Data_LeftSide;

%% Move the air, 1st odor to the last, 4th odor
Temp_Data = Obj.Perm_Reshaped_Final_Matrix; % air is the 1st
Temp_Data(:,:,:,1) = [];
Temp_Data(:,:,:,4) = Obj.Perm_Reshaped_Final_Matrix(:,:,:,1);
% size(Temp_Data)
Obj.Perm_Reshaped_Final_Matrix = [];
Obj.Perm_Reshaped_Final_Matrix = Temp_Data;

%% Reference test
Cell = 20;
Trial = 1;
Odor = 3;

% Right-side times
Right_TimeArray = Obj.MergedArray_Sorted((1:2:end));
% Converting 4D trial and odor to linear-track time interval
Ref = Obj.TrialOccurance_R_Ref(Odor,Trial);
% Linear-track recording interval
LwrBnd = Right_TimeArray(Ref)-Obj.PreStim_LT_Duration;
UppBnd = Right_TimeArray(Ref)+Obj.FreMov_LT_ActivityInterval;

% % Plot from the raw data
% figure
% subplot(2,1,1)
% plot(LwrBnd:UppBnd,Obj.Final_Traces(Cell,LwrBnd:UppBnd))
% hold on; xline(Right_TimeArray(Ref),'g');
% axis tight
% title('Raw data interval')
% subplot(2,1,2)
% plot(Obj.Data_RightSide(:,Cell,Trial,Odor),'r')
% axis tight
% title('4D data')
% hold on
% xline(Obj.Frame_LwBnd,'g'); hold on; xline(Obj.Frame_UpBnd,'g');

isequal(Obj.Final_Traces(Cell,LwrBnd:UppBnd),Obj.Data_RightSide(:,Cell,Trial,Odor)')

end
