# Supplementary material for: Differential Encoding of Odor and Place in the Mouse Piriform and Entorhinal Cortex
Source: eNeuro. 2025 Oct 7;12(10):ENEURO.0026-25.2025. doi: 10.1523/ENEURO.0026-25.2025 (PMC12507510; doi:10.1523/ENEURO.0026-25.2025)
Supplement: Data 1 — Odor encoding analysis codes This MATLAB codebase provides a pipeline for processing and analyzing calcium imaging data from freely-moving and head-fixed odor-detection experiments. The analysis includes event-aligned calcium trace extraction, normalization, dimensionality reduction, classification (KNN and SVM), as well as single-cell and population response profiling. Additional tools support alignment across behavioral contexts to test context-dependent odor coding. The modular design enables flexible and reproducible analysis across multiple datasets. Download Data 1, ZIP file. [file eneuro-12-ENEURO.0026-25.2025-s005.zip › Odor coding analysis_codebase/@AnalysisClass/FreMov_LT_HED_Time_V2.m]

function Obj = FreMov_LT_HED_Time_V2(Obj)
% Function for extracting head entry detection (HED) events from a hardware
% output file (.hdf5)
%
% Overview:
%   This function extracts right- and left-side HED events from the .hdf5
%   hardware output produced during the experiment.
%
% Inputs and prerequisites:
%   - The user must provide Input_Info.GroupHierarchy.Datasets(1), parsed
%     from the .hdf5 file in the initialization function.
%
% Event encoding:
%   - Right and left events are represented as vertical lines with two
%     distinct amplitudes: long = right, short = left.
%
% Algorithm:
%   1) Following the experimental protocol, the sequence starts at the first
%      right event. All left events occurring before this first right event
%      are ignored.
%   2) Once the first right event is found, HED extraction begins. Because a
%      mouse may perform several head engagements within a short time window
%      (ms), creating a train of events, only the first event of each train
%      is retained; the remainder are ignored until the first left event.
%      (The odor valve opens at the first head-entry event.)
%   3) The first left event is detected using the same rule, and the process
%      continues to extract all subsequent events.
%
% Outputs:
%   - The frame indices of all events are saved in a single vector:
%       * odd indices  -> right events
%       * even indices -> left events
%   - Right and left frame indices are also saved in separate vectors.
%
% No sub-functions

%% Initialization
% The first peak -> the beginning of odor presentation (100 ms delay)
% 2 sec for odor presentation duration
% the first peak + 100 ms -> beginning of odor + 2 sec of activity
Obj.TimeStamp = Obj.dset1(10,:);                                            % By default row 10

% figure
% plot(Obj.TimeStamp)                                                         % Unit: frame num

% From the experiment and per each right and left channel
Total_TrialNum = 24;

%% HED interval for right and left sides
% Check if there is an exceeded event
ExceededEvents_Index = find(Obj.TimeStamp(1,:)<38000);
if isempty(ExceededEvents_Index) == 0
    Obj.TimeStamp(:,ExceededEvents_Index) = [];
end
% Distinguishing right and left events in one interval
% Here, I separate the right and left -side activities
% Interval for detecting the right side HED
% Interval_UpperLimit = 19330; 1:Interval_UpperLimit
Right_Event_Array = Obj.TimeStamp(1,:)>43000 & Obj.TimeStamp(1,:)<45000;
% Interval for detecting the left side HED
Left_Event_Array = Obj.TimeStamp(1,:)<40000;

figure
plot(Obj.TimeStamp)

%% Finding the first peak
% Idea: If there is a series of 1s, take the array number of the first
% value. This is equivalent to detecting the first peak of HED.

% 1. The following commande finds the repeated number of array elements. It
% starts from zero. For example, if the output is [339 8 1 19 4 7 272], it
% means that each number is the repetition number of [0 1 0 1 0 1 0].
% Left and right: Even array number indicates 0. Odd array number indicates
% 1.
Right_Repeated_Num_Series =...
    diff([0 find(diff(Right_Event_Array)) numel(Right_Event_Array)]);
Left_Repeated_Num_Series =...
    diff([0 find(diff(Left_Event_Array)) numel(Left_Event_Array)]);

% 2. If there's a gap of zero more than 200 frames it is the end of one HED
% Take the first value in a series of 1 (true).
% The output is the index of a vector
% Right_TrueElements_Address = Right_Repeated_Num_Series(1)+1;

%% New approach for finding the first peaks
%% Step 1 - From version 1
% From the first index find all peak indices, which are farther than 200
% frames.
% These numbers are relative to the distance to the first peak.
Right_NumofZeros_Index = find(Right_Repeated_Num_Series > 200);
Left_NumofZeros_Index = find(Left_Repeated_Num_Series > 200);

%% Step 2 - From version 1
% Right_Repeated_Num_Series(Right_NumofZeros_Index)
% Right_Repeated_Num_Series(Right_NumofZeros_Index)
% +1 gives the beginning of 1s
for i = 1:size(Right_NumofZeros_Index,2)
    Right_Stim_Presentation(i) =...
        sum(Right_Repeated_Num_Series(1:Right_NumofZeros_Index(i)))+1;
end

for i = 1:size(Left_NumofZeros_Index,2)
    Left_Stim_Presentation(i) =...
        sum(Left_Repeated_Num_Series(1:Left_NumofZeros_Index(i)))+1;
end

%% New condition 1: ignore all left-side activities before the first right-side activity
for i = 1:Total_TrialNum
    while( Left_Stim_Presentation(i) < Right_Stim_Presentation(1) )
        Left_Stim_Presentation(i) = [];
    end
end

%% Algorithm
% Right_Stim_Presentation and Left_Stim_Presentation should be compared. If
% there's no left index (event) between two right indices, remove the right
% index. For mouse 1498 context, 3680 is an example. Does left index is
% between Right_Stim_Presentation(i) and Right_Stim_Presentation(i+1)?
% Concerning for loop, choose the smallest array between right and left
i = 1;
Right_Stim_Presentation_Confirmed(i) = Right_Stim_Presentation(i);

for i = 2:Total_TrialNum
    
    if Right_Stim_Presentation(i) < Left_Stim_Presentation(i) &&...
            Right_Stim_Presentation(i) > Left_Stim_Presentation(i-1)
        Right_Stim_Presentation_Confirmed(i) = Right_Stim_Presentation(i);
        
        % This sction was extended with a while loop, to reach a correct right
        % event. In one case i = 9, it takes 3 loops, meaning 3 consecutive
        % false events.
    elseif ~(Right_Stim_Presentation(i) > Left_Stim_Presentation(i-1))      % if condition 2 is false (explained below)
        while(~(Right_Stim_Presentation(i) > Left_Stim_Presentation(i-1)))
            % Defining new conditions in case of false right
            Right_Stim_Presentation(i) = [];
            if Right_Stim_Presentation(i) < Left_Stim_Presentation(i) &&...
                    Right_Stim_Presentation(i) > Left_Stim_Presentation(i-1)
                Right_Stim_Presentation_Confirmed(i) = Right_Stim_Presentation(i);
            end
        end
    end
    
    if ~(Right_Stim_Presentation(i) > Left_Stim_Presentation(i-1) &&...
            Right_Stim_Presentation(i) < Left_Stim_Presentation(i)) % condition 4
        while~(Right_Stim_Presentation(i) > Left_Stim_Presentation(i-1) &&...
                Right_Stim_Presentation(i) < Left_Stim_Presentation(i))
            Left_Stim_Presentation(i) = [];
            if Right_Stim_Presentation(i) < Left_Stim_Presentation(i) &&...
                    Right_Stim_Presentation(i) > Left_Stim_Presentation(i-1)
                Right_Stim_Presentation_Confirmed(i) = Right_Stim_Presentation(i);
            end
        end
    end
    
end

Left_Stim_Presentation_Confirmed =  Left_Stim_Presentation(1:i);

% Plot
yValues_Right = Obj.TimeStamp(Right_Stim_Presentation_Confirmed);
yValues_Left = Obj.TimeStamp(Left_Stim_Presentation(1:i));

if length(Right_Stim_Presentation_Confirmed) ~= length(Left_Stim_Presentation_Confirmed)
    error('Right and left side arrays do not have the same size!')
else
    disp('Right- and left-event array sizes are equal')
end

%% Saving right and left events in separate matrices - From version 1
Obj.RightStim_Presentation_Array = Right_Stim_Presentation_Confirmed;
Obj.LeftStim_Presentation_Array = Left_Stim_Presentation_Confirmed;

%% 4. Merging left and right events for passing to 4D-data const. func - From version 1
% If there are two consecutive right activities
% Verify whether within an interval there's a left-side HED
MergedArray = [Right_Stim_Presentation_Confirmed Left_Stim_Presentation_Confirmed];
[Obj.MergedArray_Sorted,sortIdx] = sort(MergedArray,'ascend');

end
