# Supplementary material for: Differential Encoding of Odor and Place in the Mouse Piriform and Entorhinal Cortex
Source: eNeuro. 2025 Oct 7;12(10):ENEURO.0026-25.2025. doi: 10.1523/ENEURO.0026-25.2025 (PMC12507510; doi:10.1523/ENEURO.0026-25.2025)
Supplement: Data 1 — Odor encoding analysis codes This MATLAB codebase provides a pipeline for processing and analyzing calcium imaging data from freely-moving and head-fixed odor-detection experiments. The analysis includes event-aligned calcium trace extraction, normalization, dimensionality reduction, classification (KNN and SVM), as well as single-cell and population response profiling. Additional tools support alignment across behavioral contexts to test context-dependent odor coding. The modular design enables flexible and reproducible analysis across multiple datasets. Download Data 1, ZIP file. [file eneuro-12-ENEURO.0026-25.2025-s005.zip › Odor coding analysis_codebase/@AnalysisClass/HeadFixed_DataStruct_Func.m]

function Obj = HeadFixed_DataStruct_Func(Obj)
% Function for extracting trials from raw recordings and constructing 4D data
% 4 dimensions: time, cells, trials, odors
%
% This function takes a raw recording containing a sequence of trials in a
% known order. It separates individual trials based on their total number
% and duration, organizes them into a 3D structure (time × cells × trials),
% and then maps olfactometer channel numbers to odor identities to assemble
% a 4D structure (time × cells × trials × odors).
%
% Prerequisites:
% - The user must provide the total number and duration of trials.
% - The user must provide a mapping from olfactometer channel numbers to
%   odor identities (used to group trials by odor).
%
% Steps:
% 1) Segment the raw recording into individual trials using the provided
%    trial count and duration.
% 2) Arrange the segmented data into a 3D array: time × cells × trials.
% 3) Convert channel numbers to odor numbers using the provided mapping and
%    group trials accordingly.
% 4) Stack the grouped trials along the odor dimension to form a 4D array:
%    time × cells × trials × odors.
%
% No sub-functions

%% Time interval cut - trace extraction
% Creating 24 trials with the length of 600 frames
% Dim: Cell, time, trial
for Cell = 1:Obj.Cell_Num
    for Trial = 1:Obj.TotalNum_Trials
        Temp(Cell,1:Obj.Total_TraceDuration,Trial) =...
            Obj.Final_Traces(Cell,...
            Obj.Total_TraceDuration*(Trial-1)+1:...
            Obj.Total_TraceDuration+(Obj.Total_TraceDuration*(Trial-1)));
    end
end

% Dim: Time, cell, trial
Data = permute(Temp,[2,1,3]);

%% Converting channel number into odor number for the reference
% Replace channel number with odor number
for i = 1:size(Obj.OdorSequence_Num_Headfixed,2)
    if Obj.OdorSequence_Num_Headfixed(i) == 2 % Empty
        Obj.OdorSequence_Num_Headfixed(i) = 1;
    elseif Obj.OdorSequence_Num_Headfixed(i) == 5 % Ethyl butyrate
        Obj.OdorSequence_Num_Headfixed(i) = 2;
    elseif Obj.OdorSequence_Num_Headfixed(i) == 3 % Limonene
        Obj.OdorSequence_Num_Headfixed(i) = 3;
    elseif Obj.OdorSequence_Num_Headfixed(i) == 4 % Hexanal
        Obj.OdorSequence_Num_Headfixed(i) = 4;
    end
end

%% Constructing odor structure in the 4th dimension
% Initialization
% Dim: Time, cell, trial, odor
Data_HeadFixed = zeros(Obj.Total_TraceDuration,Obj.Cell_Num,Obj.Trials_Num,Obj.Odors_Num);

% Sub-question: what is the appearance order of a trial?
% The index number in the following vector is the occurance number of a
% given trial.
% Idea: an array with the occurace number of each element (1,2,3,4). And
% using i for couting the actual occurance.
for Odor = 1:Obj.Odors_Num
    Obj.TrialOccurance_HF_Ref(Odor,:) = find(Obj.OdorSequence_Num_Headfixed == Odor);
end
% Row number gives the occurance number and column number gives the odor
% number
Obj.TrialOccurances_HF = Obj.OdorSequence_Num_Headfixed;
% Replace odor number with trial occurance
for Odor = 1:Obj.Odors_Num
    Obj.TrialOccurances_HF(Obj.TrialOccurance_HF_Ref(Odor,:)) = [1,2,3,4,5,6]; % Trial numbers
end
% Set the trial number (3ed dim) in Temp_R
% Which trial of an odor is it?
% The first instance in OdorSequence_Num_R, second or third?
% Determine the instance number of the trial from OdorSequence_Num_R

% %% Algorithm
for Trial = 1:size(Obj.OdorSequence_Num_Headfixed,2)
    Data_HeadFixed(:,:,Obj.TrialOccurances_HF(Trial),Obj.OdorSequence_Num_Headfixed(Trial)) =...
        Data(:,:,Trial);
end

%% Output
Obj.Perm_Reshaped_Final_Matrix = Data_HeadFixed;

%% Move the air, 1st odor to the last, 4th odor
Temp_Data = Obj.Perm_Reshaped_Final_Matrix; % air is the 1st
Temp_Data(:,:,:,1) = [];
Temp_Data(:,:,:,4) = Obj.Perm_Reshaped_Final_Matrix(:,:,:,1);
% size(Temp_Data)
Obj.Perm_Reshaped_Final_Matrix = [];
Obj.Perm_Reshaped_Final_Matrix = Temp_Data;

end
