# Supplementary material for: Differential Encoding of Odor and Place in the Mouse Piriform and Entorhinal Cortex
Source: eNeuro. 2025 Oct 7;12(10):ENEURO.0026-25.2025. doi: 10.1523/ENEURO.0026-25.2025 (PMC12507510; doi:10.1523/ENEURO.0026-25.2025)
Supplement: Data 1 — Odor encoding analysis codes This MATLAB codebase provides a pipeline for processing and analyzing calcium imaging data from freely-moving and head-fixed odor-detection experiments. The analysis includes event-aligned calcium trace extraction, normalization, dimensionality reduction, classification (KNN and SVM), as well as single-cell and population response profiling. Additional tools support alignment across behavioral contexts to test context-dependent odor coding. The modular design enables flexible and reproducible analysis across multiple datasets. Download Data 1, ZIP file. [file eneuro-12-ENEURO.0026-25.2025-s005.zip › Odor coding analysis_codebase/@AnalysisClass/HF_FM_SVM_Classifier.m]

function [Obj,outputArg1] = HF_FM_SVM_Classifier(Obj,Input_HF,Input_FM)
% Odor classification for freely moving data using head-fixed calcium signals (SVM)
%
% This function classifies odors in freely moving (FM) recordings using a
% Support Vector Machine (SVM) trained on head-fixed calcium signals.
%
% Prerequisites:
% - The user must train (or provide) the SVM classifier on head-fixed data
%   before calling this function.
%
% Design:
% - The implementation follows the same structure as the other SVM
%   functions in this codebase for consistency.
%
% No sub-functions

%% Cutting from time dimension in HF dataset
% Matching HF and FM time dimension
% Cutting from the beginning - 9 sec -> 180 frames
Input_HF(1:180,:,:,:) = [];
% size(Input)
% Cutting from the end - 20 sec -> 200 frames
Input_HF(end:-1:221,:,:,:) = [];
size(Input_HF)

%% Initializations
Obj.Flag = 1;                                                               % All-to-all 1 / All-to-one 0
Obj.Flag_Iteration_Mode = 1;
% Enable iteration over all trials
Obj.Flag_SlidingWindow = 3;                                                 % SVM flag for sliding window function
% Obj.Sliding_WinLength_sec = 0.25;                                           % Window size (s)
dim = 3;

%% Implementation
for Test_Trial_FM = 1:Obj.Trials_Num*2
    Pooled_Matrix = cat(dim,Input_HF,Input_FM(:,:,Test_Trial_FM,:));
    size(Pooled_Matrix)
    
    % Test
    isequal(Input_FM(:,:,Test_Trial_FM,:),Pooled_Matrix(:,:,7,:))
    
    %% SVM classification section
    for i = 1:Obj.Trials_Num
        
        Obj.Ref_Trials_SVM = {};
        for a = 1:Obj.Trials_Num
            Obj.Ref_Trials_SVM(a) = num2cell(a);
        end
        
        % Creating test trials
        Obj.Test_Trials_SVM = size(Pooled_Matrix,3);                            % Modification 1
        Obj.Test_Trial_Num = length(Obj.Test_Trials_SVM);                       % Determining the number of test trials
        
        % Determine if array is sorted (ascending)
        TF = issorted(Obj.Test_Trials_SVM);
        % Sort the array if not sorted
        if TF == 0
            Obj.Test_Trials_SVM = sort(Obj.Test_Trials_SVM);
        end
        %     % Exclude the test trials from the Ref trials                         % Modification 2
        %     for b = length(Obj.Test_Trials_SVM):-1:1
        %         Obj.Ref_Trials_SVM(Obj.Test_Trials_SVM(b)) = [];                    % Reference/training trial number vector
        %     end
        
        % Reference trials
        Obj.Ref_Trials_SVM = cell2mat(Obj.Ref_Trials_SVM);
        
        %% Call SVM invoker function
        %% Input
        Obj.Input_Classifier = Pooled_Matrix; % Obj.Global_Input;               % Modification 4
        
        %% I. Defining test and reference trials
        % If no all trial iteration is wanted Flag_Iteration_Mode should be equal
        % to 0.
        if Obj.Flag_Iteration_Mode == 0
            
            % Creating a vector of trial numbers
            Obj.Ref_Trials_SVM = {};
            for i = 1:Obj.Trials_Num
                Obj.Ref_Trials_SVM(i) = num2cell(i);
            end
            
            % Prompt user
            dims = [1 80];                                                              % Length of dialogue box
            prompt = 'Use space to separate values';
            title = 'What are the test trials?';
            answer = inputdlg(prompt,title,dims);                                       % Open dialogue box
            % Creating test trials
            Obj.Test_Trials_SVM = str2num(answer{1});                                   % Coverting string (dialogue box input) to number
            Obj.Test_Trial_Num = length(Obj.Test_Trials_SVM);                           % Determining the number of test trials
            
            % Determine if array is sorted (ascending)
            TF = issorted(Obj.Test_Trials_SVM);
            % Sort the array if not sorted
            if TF == 0
                Obj.Test_Trials_SVM = sort(Obj.Test_Trials_SVM);
            end
            % Exclude the test trials from the Ref trials
            for i = length(Obj.Test_Trials_SVM):-1:1
                Obj.Ref_Trials_SVM(Obj.Test_Trials_SVM(i)) = [];                        % Reference trial number vector
            end
            
            % Reference trials
            Obj.Ref_Trials_SVM = cell2mat(Obj.Ref_Trials_SVM);
            
            % Box dialogue
            Message_1 =...
                [' You chose trials ',num2str(Obj.Test_Trials_SVM),' as test. Cool, yeah? '];
            disp(Message_1)
            Message_2 =...
                [' Your reference trials are ',num2str(Obj.Ref_Trials_SVM),'. Enjoy! '];
            disp(Message_2)
            
        end
        
        % % Window length
        % prompt = 'What is the sliding window length in second? ';
        % Obj.Sliding_WinLength_sec = input(prompt);
        Obj.Sliding_WinLength_frame = Obj.Sliding_WinLength_sec*Obj.ImagingFreq_Hz; % Conversion of time to frame
        
        %% II. Time intervals - sliding window parameterization
        % Call sliding window function
        Obj = Obj.SlidingWindow_Func(Obj);
        
        % Boundaries for the indices that determine the prediction numbers. The
        % distance between the lower and upper bounds is dependent on the number of
        % test trials.
        Obj.LwBnd_PredictionNum_SVM =...                                            % Lower bound vector for prediction numbers
            1:Obj.Test_Trial_Num:Obj.Bin_Limit*Obj.Test_Trial_Num;
        Obj.UpBnd_PredictionNum_SVM =...                                            % Upper bound vector for prediction numbers
            Obj.LwBnd_PredictionNum_SVM(1)*Obj.Test_Trial_Num:...
            Obj.Test_Trial_Num:Obj.Bin_Limit*Obj.Test_Trial_Num;
        
        %% III. Algorithm
        % Creating the fields of struct
        count = 0;
        for i = 1:Obj.Bin_Limit
            fields{i} = ['Prediction_',num2str(i)];
        end
        
        %% Calling SVM_TempoCorr_DualMode
        % Calling the multi-class SVM function in loop and saving the prediction
        % results of each calling in the struct parameter.
        for i = 1:Obj.Bin_Limit
            %% Part 1
            Obj.Counter = i;
            %         Obj = Obj.SVM_TempoCorr_DualMode(Obj);                                  % Invoking SVM temporal correlation function
            %% Feature selection
            % All-to-one
            if Obj.Flag == 0
                % Training data
                Obj.Feature_Predicate =...
                    squeeze( mean( Obj.Input_Classifier( Obj.Frame_LwBnd:Obj.Frame_UpBnd-1,:, Obj.Ref_Trials_SVM,: ), 1 ) ); % Fixed time interval
                % Test data
                Obj.Feature_Input =...
                    squeeze( mean( Obj.Input_Classifier( Obj.Path_Frames(Obj.Counter):Obj.Series_Frame_UpBnd(Obj.Counter),:, Obj.Test_Trials_SVM,:), 1 ) ); % Varying time interval
                % All-to-all
            elseif Obj.Flag == 1
                % Training data
                Obj.Feature_Predicate =...
                    squeeze( mean( Obj.Input_Classifier( Obj.Path_Frames(Obj.Counter):Obj.Series_Frame_UpBnd(Obj.Counter),:, Obj.Ref_Trials_SVM,: ), 1 ) ); % Varying time interval
                % Test data
                Obj.Feature_Input =...
                    squeeze( mean( Obj.Input_Classifier( Obj.Path_Frames(Obj.Counter):Obj.Series_Frame_UpBnd(Obj.Counter),:, Obj.Test_Trials_SVM,:), 1 ) ); % Varying time interval
            end
            
            %% Training dataset - Modification point
            Obj.TrainingSet_MultiClass_T =...
                reshape(Obj.Feature_Predicate,length(Obj.Feature_Predicate),length(Obj.Ref_Trials_SVM)*Obj.Odors_Num)';
            
            %% Labels - Modification point - checkpoint
            for i = 1:Obj.Odors_Num
                Obj.LabelSet((i-1)*((Obj.Trials_Num+1) - length(Obj.Test_Trials_SVM))+1:(i*((Obj.Trials_Num+1) - length(Obj.Test_Trials_SVM))),1) =...
                    i*ones(1,((Obj.Trials_Num+1) - length(Obj.Test_Trials_SVM)));
            end
            
            %% Template & model
            % SVM template to standardize the predictors
            SVMTemplate = templateSVM('Standardize',1,'SaveSupportVectors','on');
            % Class names - 2 classes for 2 ports
            for i = 1:3 %Obj.Odors_Num
                Obj.Class_Names{i} = num2str(i);
            end
            % Model including 2 classes for classifying 2 ports
            Obj.Model = fitcecoc(Obj.TrainingSet_MultiClass_T,Obj.LabelSet,'Learners',...
                SVMTemplate,'ClassNames',Obj.Class_Names,'Verbose',2);
            
            %% Classification - Part 1
            Obj.Predictions_SVM = predict(Obj.Model, Obj.Feature_Input');
            
            %% Classification - Part 2
            count = count+1;
            for k = count                                                           % Formula: every round of j saves n vectors
                Prediction_Data_Struct.(fields{k}) =...
                    str2double(Obj.Predictions_SVM);
            end
        end
        % Saving the prediction results of each SVM function call in a parameter
        % that accumulates all the prediction results.
        for i = 1:Obj.Bin_Limit
            Obj.Prediction_SVM_FinalResults...
                (Obj.LwBnd_PredictionNum_SVM(i):Obj.UpBnd_PredictionNum_SVM(i),:)...
                = Prediction_Data_Struct.(fields{i});
        end
        
    end
    % Save predictions of each trial at every test-trial loop
    Obj.All_Predictions_SVM_AllTrialsOdors(:,:,Test_Trial_FM) =...
        Obj.Prediction_SVM_FinalResults;
    
    %% III. Invoke probability calculator function
    %     Obj.Trials_Num = 12;
    Obj = Obj.SVM_TempoCorr_ProbabCalc(Obj);
    
    % Save all estimations
    Obj.All_Estimations_SVM(Test_Trial_FM,:) =...
        Obj.Probability_Correct_Estim_SVM';
end

%% Probability calculation - input for AEstimation data
% Average of all trials estimations
Obj.Mean_All_Predictions_Percentages = mean(Obj.All_Estimations_SVM);
Obj.STD_All_Predictions_Percentages = std(Obj.All_Estimations_SVM);

%% Smooth the results
Obj = Obj.ClassificationSmoothing_Func(Obj,Obj.Mean_All_Predictions_Percentages);
close(Obj.f2)
outputArg1 = Obj.Smooth_PredictionCurve;

end
