# Supplementary material for: Differential Encoding of Odor and Place in the Mouse Piriform and Entorhinal Cortex
Source: eNeuro. 2025 Oct 7;12(10):ENEURO.0026-25.2025. doi: 10.1523/ENEURO.0026-25.2025 (PMC12507510; doi:10.1523/ENEURO.0026-25.2025)
Supplement: Data 1 — Odor encoding analysis codes This MATLAB codebase provides a pipeline for processing and analyzing calcium imaging data from freely-moving and head-fixed odor-detection experiments. The analysis includes event-aligned calcium trace extraction, normalization, dimensionality reduction, classification (KNN and SVM), as well as single-cell and population response profiling. Additional tools support alignment across behavioral contexts to test context-dependent odor coding. The modular design enables flexible and reproducible analysis across multiple datasets. Download Data 1, ZIP file. [file eneuro-12-ENEURO.0026-25.2025-s005.zip › Odor coding analysis_codebase/@AnalysisClass/HF_FM_SVM_Master.m]

function Obj = HF_FM_SVM_Master(Obj,HF_Input,FM_Input,HF_Shuffled_Input,FM_Shuffled_Input)
% Master function calling HF_FM_SVM_Classifier for classification of
% freely moving data based on head-fixed data
%
% This function invokes HF_FM_SVM_Classifier twice. The first call
% classifies freely moving data using head-fixed data. The second call
% repeats the same procedure on shuffled data as a control. In both steps,
% the prediction curve is smoothed and saved for plotting.
%
% Prerequisites:
% - The user must provide five inputs in the following order:
%     1) Object
%     2) Head-fixed data
%     3) Freely moving data
%     4) Shuffled head-fixed data
%     5) Shuffled freely moving data
%   This order must be respected because inputs 2–5 are passed to the first
%   and second instances of HF_FM_SVM_Classifier.
%
% Sub-functions:
%   1. HF_FM_SVM_Classifier

%% Invoking  HF_FM_SVM_Classifier function
% Processing ordinary data
Obj.Sliding_WinLength_sec = 0.25;
[Obj,outputArg1] = Obj.HF_FM_SVM_Classifier(Obj,HF_Input,FM_Input);
Obj.Smoothed_PredictionCurve = outputArg1;

% Processing shuffled data
[Obj,outputArg2] = Obj.HF_FM_SVM_Classifier(Obj,HF_Shuffled_Input,FM_Shuffled_Input);
Obj.Smoothed_Prediction_Shuff_Curve = outputArg2;

%% Plot
figure
shadedErrorBar(Obj.TimeAxis(1:216),Obj.Smoothed_PredictionCurve,...
    Obj.STD_All_Predictions_Percentages,'-r',1)
hold on
plot(Obj.TimeAxis(1:216),Obj.Smoothed_Prediction_Shuff_Curve,'Color',[0.3010 0.7450 0.9330],'LineWidth',3);
hold on
xline(22/Obj.ImagingFreq_Hz,'--','Linewidth',1.5);
yline(Obj.ChanceLevel,'--','Color',[0.3010 0.7450 0.9330],'Linewidth',1.5);
xlabel('Time (s)')
ylabel('Accuracy (%)')
ylim([-1 120]);
set(gca,'FontSize',22,'LineWidth',2)
box off

end
