# Supplementary material for: Differential Encoding of Odor and Place in the Mouse Piriform and Entorhinal Cortex
Source: eNeuro. 2025 Oct 7;12(10):ENEURO.0026-25.2025. doi: 10.1523/ENEURO.0026-25.2025 (PMC12507510; doi:10.1523/ENEURO.0026-25.2025)
Supplement: Data 1 — Odor encoding analysis codes This MATLAB codebase provides a pipeline for processing and analyzing calcium imaging data from freely-moving and head-fixed odor-detection experiments. The analysis includes event-aligned calcium trace extraction, normalization, dimensionality reduction, classification (KNN and SVM), as well as single-cell and population response profiling. Additional tools support alignment across behavioral contexts to test context-dependent odor coding. The modular design enables flexible and reproducible analysis across multiple datasets. Download Data 1, ZIP file. [file eneuro-12-ENEURO.0026-25.2025-s005.zip › Odor coding analysis_codebase/@AnalysisClass/Initialization_FreelyMoving.m]

function [Obj] = Initialization_FreelyMoving(Obj, Input_Info, Input_FreMo_Data)
% Initialization of experimental parameters
%
% This function initializes all experimental parameters. All initialization
% steps are centralized here.
%
% Scope:
%   - Designed for freely moving linear track data.
%
% Inputs:
%   - object: analysis object
%   - calcium signal dataset: recording to be analyzed
%
% The user must provide the object and the calcium signal dataset as input
% arguments before calling this function.
%
% No sub-functions

%% Linear-track parameters
Obj.Flag_FreMo_LinearTrack = 1;                                             % Linear-track flag on
Obj.Flag_HeadFixed_FreMo = 0;
Obj.dset1 = hdf5read(Input_Info.GroupHierarchy.Datasets(1));                % Raw time stamp info
Obj.Final_Traces = Input_FreMo_Data;                                        % Raw calcium traces

% Always right is the first
% Long line: left - short line: right
% The first right side detection is the start of game
% Odor sequence - channel number - user input
% 1 negative control, 3 odors, 6 trials -> 24 trials
% R: 46 = Empty, 42 = limonene, 40 = Exanal, 38 = Ethyl butyrate
% L: 30 = Empty, 26 = Limonene, 24 = Hexanal, 22 = Ethyl butyrate
Obj.OdorSequence_Ch_R = [40,46,38,46,42,46,40,42,40,42,40,38,42,38,40,38,38,42,40,42,46,46,38,46]; % From the experiments
Obj.OdorSequence_Ch_L = [22,24,30,26,30,22,26,24,30,24,30,26,24,22,22,26,30,24,30,22,24,22,26,26]; % From the experiments

% Negative control odors
Obj.Neg_Ctrl_List = [4];                                                     % Air: [4]. No negative control: []

%% General-purpose parameters
%% Basic parameters
Obj.Odors_Num = 4;                                                          % Expermental values - user input
Obj.Trials_Num = 12;                                                        % Expermental values - user input
Obj.Cell_Num = size(Obj.Final_Traces,1);                                    % Expermental values - extracted from raw data

Obj.Odor_List = {'Ethylbutyrate','Limonene','Hexanal','Air'};               % Negative control 'Air' can be added to or removed from the array's top
Obj.ImagingFreq_Hz = 20;
Obj.Fixed_WinLength_sec = 3; % 2                                            % Activity window - time (s) - 2 sec and at least 3 sec for classifiers
Obj.Fixed_WinLength_frame = Obj.Fixed_WinLength_sec*Obj.ImagingFreq_Hz;     % Activity window - conversion of time to frame

Obj.PreStim_LT_Duration = 20; % 40;                                               % Linear track parameter - user input - 20 frames
Obj.Frame_LwBnd = Obj.PreStim_LT_Duration+1;                                % Default start - classifiers - tested: 22 frames
Obj.Frame_UpBnd = Obj.Frame_LwBnd + (Obj.Fixed_WinLength_frame-1);          % Default end - classifiers
Obj.FreMov_LT_ActivityInterval = Obj.Frame_UpBnd - Obj.Frame_LwBnd;         % Linear track parameter - +1 Change
Obj.Total_TraceDuration =...
    Obj.FreMov_LT_ActivityInterval + Obj.PreStim_LT_Duration+1;             % Linear track parameter

% Moving average parameters
Obj.WindowWidth = 3;                                                        % Number of frames considered for the moving average

% Normalization interval - tested: 1 sec: 20 frames
Obj.Normalization_Interval_Start = 1;
Obj.Normalization_Interval_End = 20;

% Cross-correlation interval - 2 sec
Obj.Stim_Start = Obj.Frame_LwBnd;
Obj.Stim_End = Obj.Frame_LwBnd+39;
% Cross-correlation ticks
for i = 0:Obj.Odors_Num-1
Obj.CrossCorr_TickPositions(i+1) = (Obj.Trials_Num/2)+Obj.Trials_Num*i;
end
% Values for y limit of cross-correlation plots and distances
Obj.LwBnd_yLim = 0;
Obj.UpBnd_yLim = 0.7;

% PCA data info - 2 sec
Obj.PCA_Lw_Time_Interval = Obj.Frame_LwBnd;
Obj.PCA_Up_Time_Interval = Obj.Frame_LwBnd+38;

% Cellular analysis
Obj.Above_Threshold_Frames = 10;                                            % Nbr of frames to consider activity
Obj.Threshold_Parameter = 3;                                                % Multiplier of standard deviation
Obj.MAD_Param = 0;                                                          % Mean absolute deviation flag (1 for median)
Obj.Baseline_Fluctuation_Interval = Obj.Normalization_Interval_Start:...
    Obj.Normalization_Interval_End;                                         % Defining an interval to represent the baseline
Obj.UpperLimit = Obj.Stim_End;                                              % Frame number precising the upper limit of cell activity window
Obj.Threshold_Num_CorrectTrials = 4;                                        % Number of correct trials - REVISION NEEDED
Obj.Threshold_Interval_Normalization =...                                   % Certain range of baseline for cell activity normalization
    Obj.Normalization_Interval_Start:Obj.Normalization_Interval_End;
Obj.Main_CellActivity_Interval = Obj.Stim_Start:Obj.Stim_End;               % Cell activity window for temporal reponse calculation
Obj.PreStim_Duration = 20; % Obj.Stim_Start-1;                              % Pre-stimulus duration in frame unit
Obj.ActivityDuration_Threshold = 15;                                        % Max number of inactive frames during a cell activity
Obj.Max_CellResDuration_Threshold = 18;                                     % Max number of frames for full cell response duration (less than imaging win - 18s)
Obj.MaxLim_BarGraph_a = (Obj.Trials_Num-1)+0.86;                            % Reliability bar graph plotting - 11.86
Obj.MaxLim_BarGraph_b = Obj.Trials_Num+0.14;                                % Reliability bar graph plotting - 12.14

%% ML data info
Obj.Num_Frame_Total = size(Obj.Final_Traces,2);
Obj.Frame_Interval_Length = Obj.Frame_UpBnd - Obj.Frame_LwBnd;
Obj.Cell_LwBnd = round(Obj.Cell_Num*(2/3));
Obj.Cell_UpBnd = Obj.Cell_LwBnd+1;
Obj.Flag_Execution_KNN = 0;                                                 % Initilization of the flag
Obj.Flag_Execution_SVM = 0;                                                 % Initilization of the flag
Obj.ChanceLevel = (1/Obj.Odors_Num)*100;

%% Initializing of plotting parameters
% % Head-fixed
% % Plotting with a x-axis showing time
% % Imaging frequency
Obj.TimeAxis = (1:Obj.Total_TraceDuration)/Obj.ImagingFreq_Hz;              % Conversion

end
