# Supplementary material for: Differential Encoding of Odor and Place in the Mouse Piriform and Entorhinal Cortex
Source: eNeuro. 2025 Oct 7;12(10):ENEURO.0026-25.2025. doi: 10.1523/ENEURO.0026-25.2025 (PMC12507510; doi:10.1523/ENEURO.0026-25.2025)
Supplement: Data 1 — Odor encoding analysis codes This MATLAB codebase provides a pipeline for processing and analyzing calcium imaging data from freely-moving and head-fixed odor-detection experiments. The analysis includes event-aligned calcium trace extraction, normalization, dimensionality reduction, classification (KNN and SVM), as well as single-cell and population response profiling. Additional tools support alignment across behavioral contexts to test context-dependent odor coding. The modular design enables flexible and reproducible analysis across multiple datasets. Download Data 1, ZIP file. [file eneuro-12-ENEURO.0026-25.2025-s005.zip › Odor coding analysis_codebase/@AnalysisClass/Initialization_HeadFixed.m]

function Obj = Initialization_HeadFixed(Obj, Input_HeadFixed)
% Initialization of experimental parameters
%
% This function initializes all experimental parameters. All initialization
% steps are centralized here.
%
% Scope:
%   - Designed for head-fixed data.
%
% Inputs:
%   - object: analysis object
%   - calcium signal dataset: recording to be analyzed
%
% The user must provide the object and the calcium signal dataset as input
% arguments before calling this function.
%
% No sub-functions

%% Head-fixed parameters
Obj.Flag_HeadFixed_FreMo = 0;
Obj.Final_Traces = Input_HeadFixed;                                         % Raw calcium traces

Obj.OdorSequence_Num_Headfixed =...
    [4,2,3,5,3,4,5,2,4,2,3,5,5,3,4,2,2,4,3,5,3,2,4,5];                      % New
Obj.TotalNum_Frames_HeadFixed = 14400;                                      % New

% Negative control odors
Obj.Neg_Ctrl_List = [];                                                     % Air: [4]; No negative control: []

%% General-purpose parameters
%% Basic parameters
Obj.Odors_Num = 4;                                                          % Expermental values - user input
Obj.TotalNum_Trials = 24;                                                   % New
Obj.Trials_Num = Obj.TotalNum_Trials/Obj.Odors_Num;                         % New
Obj.Cell_Num = size(Obj.Final_Traces,1);                                    % Expermental values - extracted from raw data

Obj.Odor_List = {'Ethylbutyrate','Limonene','Hexanal','Air'}; % 
Obj.ImagingFreq_Hz = 20;
Obj.Fixed_WinLength_sec = 2;                                                % Activity window - time (s) - tested: 2 sec
Obj.Fixed_WinLength_frame = Obj.Fixed_WinLength_sec*Obj.ImagingFreq_Hz;     % Activity window - conversion of time to frame

Obj.Frame_LwBnd = 200;                                                      % Default start - classifiers
Obj.Frame_UpBnd = Obj.Frame_LwBnd + (Obj.Fixed_WinLength_frame);            % Default end - classifiers - old: -1 in the end
Obj.Total_TraceDuration = 600;                                              % Head-fixed II parameter - trial duration

% Moving average parameters
Obj.WindowWidth = 5;                                                        % Number of frames considered for the moving average

% Normalization interval - tested: 1 sec: 20 frames
Obj.Normalization_Interval_Start = 181; % 80;
Obj.Normalization_Interval_End = 200; % 160;

% Cross-correlation interval
Obj.Stim_Start = Obj.Frame_LwBnd;
Obj.Stim_End = Obj.Frame_LwBnd+39;
% Cross-correlation ticks
for i = 0:Obj.Odors_Num-1
Obj.CrossCorr_TickPositions(i+1) = (Obj.Trials_Num/2)+Obj.Trials_Num*i;
end
% Values for y limit of cross-correlation plots and distances
Obj.LwBnd_yLim = 0;
Obj.UpBnd_yLim = 0.8;

% PCA data info
Obj.PCA_Lw_Time_Interval = Obj.Frame_LwBnd;
Obj.PCA_Up_Time_Interval = Obj.Frame_LwBnd+39;

% % Cellular analysis
% Test 1: number of inactive frames / Test 4: number of active frames for
% the duration.
Obj.Above_Threshold_Frames = 15; % Test 4 -                                 % Nbr of frames to consider activity
Obj.Threshold_Parameter = 3;                                                % Multiplier of standard deviation
Obj.MAD_Param = 0;                                                          % Mean absolute deviation flag (1 for median)
Obj.Baseline_Fluctuation_Interval = Obj.Normalization_Interval_Start:...
    Obj.Normalization_Interval_End;                                         % Defining an interval to represent the baseline
Obj.UpperLimit = 600; % Obj.Stim_End; % Test 3                                             % Frame number precising the upper limit of cell activity window
Obj.Threshold_Num_CorrectTrials = 4;                                        % Number of correct trials
Obj.Threshold_Interval_Normalization =...                                   % Certain range of baseline for cell activity normalization
    Obj.Normalization_Interval_Start:Obj.Normalization_Interval_End;
Obj.Main_CellActivity_Interval = Obj.Stim_Start:Obj.Stim_End;               % Cell activity window for temporal reponse calculation
Obj.PreStim_Duration = 200;                                                 % Pre-stimulus duration in frame unit - 200 frames / 1 sec
Obj.ActivityDuration_Threshold = 15; % Test 1                               % Max number of inactive frames during cell activity
Obj.Max_CellResDuration_Threshold = 400; % Test 2                           % Max number of frames for full cell response duration (less than imaging win - 18s)
Obj.MaxLim_BarGraph_a = (Obj.Trials_Num-1)+0.86;                            % Reliability bar graph plotting - 5.86
Obj.MaxLim_BarGraph_b = Obj.Trials_Num+0.14;                                % Reliability bar graph plotting - 6.14

%% ML data info
Obj.Num_Frame_Total = size(Obj.Final_Traces,2);
Obj.Frame_Interval_Length = Obj.Frame_UpBnd - Obj.Frame_LwBnd;
Obj.Cell_LwBnd = round(Obj.Cell_Num*(2/3));
Obj.Cell_UpBnd = Obj.Cell_LwBnd+1;
Obj.Flag_Execution_KNN = 0;                                                 % Initilization of the flag
Obj.Flag_Execution_SVM = 0;                                                 % Initilization of the flag
Obj.ChanceLevel = (1/Obj.Odors_Num)*100;

%% Initializing of plotting parameters
% % Head-fixed
% % Plotting with a x-axis showing time
% % Imaging frequency
% Obj.TimeAxis = (1:Obj.Total_TraceDuration)/Obj.ImagingFreq_Hz;              % Conversion
Obj.TimeAxis =...
    (1:Obj.Num_Frame_Total/(Obj.Trials_Num*Obj.Odors_Num))...
    /Obj.ImagingFreq_Hz;                                                    % Conversion
Obj.TimeAxis = Obj.TimeAxis - Obj.TimeAxis(1);                              % Removing offset

end
