# Supplementary material for: Differential Encoding of Odor and Place in the Mouse Piriform and Entorhinal Cortex
Source: eNeuro. 2025 Oct 7;12(10):ENEURO.0026-25.2025. doi: 10.1523/ENEURO.0026-25.2025 (PMC12507510; doi:10.1523/ENEURO.0026-25.2025)
Supplement: Data 1 — Odor encoding analysis codes This MATLAB codebase provides a pipeline for processing and analyzing calcium imaging data from freely-moving and head-fixed odor-detection experiments. The analysis includes event-aligned calcium trace extraction, normalization, dimensionality reduction, classification (KNN and SVM), as well as single-cell and population response profiling. Additional tools support alignment across behavioral contexts to test context-dependent odor coding. The modular design enables flexible and reproducible analysis across multiple datasets. Download Data 1, ZIP file. [file eneuro-12-ENEURO.0026-25.2025-s005.zip › Odor coding analysis_codebase/@AnalysisClass/InterChannel_Correlation_Master.m]

function InterChannel_Correlation_Master(Obj,InfoFile,FreelyMoving_aPC_LEC,Array_DatasetNum)
% Master function for inter-channel cross-correlation analysis across datasets (LEC and aPC)
%
% Overview:
%   Loops over the selected datasets, constructs and preprocesses freely moving
%   data, computes inter-channel cross-correlation coefficients, aggregates
%   summary statistics per mouse, identifies LEC and aPC cohorts by name tags,
%   and generates summary plots (mean ± SD with per-mouse scatter) for odors
%   and air.
%
% Inputs:
%   - Obj                   analysis object (AnalysisClass)
%   - InfoFile              1×N cell array; metadata per dataset (accessed as InfoFile{Dataset})
%   - FreelyMoving_aPC_LEC  2×N cell array; row 1 = mouse identifiers (strings containing
%                           'LEC' or 'aPC'), row 2 = freely moving calcium data
%   - Array_DatasetNum      1×K vector of dataset indices to process
%
% Outputs:
%   - No explicit return value. Produces a figure with four subplots:
%       (1) LEC–odors, (2) LEC–air, (3) aPC–odors, (4) aPC–air,
%     each showing mean ± SD and per-mouse scatter for “Same port” (RR/LL)
%     and “Other port” (RL/LR). Intermediate coefficient arrays are stored
%     in in-scope cell arrays for inspection. Obj is updated internally by
%     called methods but is not returned.
%
% Prerequisites:
%   - The user must ensure that AnalysisClass and the methods listed below are on the MATLAB path.
%   - The user must provide aligned entries in InfoFile and FreelyMoving_aPC_LEC such that the same
%     Dataset index refers to the same recording in both inputs.
%   - The user must verify Obj.Fixed_WinLength_sec during initialization before analysis.
%
% Algorithm (summary):
%   1) For each Dataset in Array_DatasetNum:
%        a) Instantiate and initialize: AnalysisClass → Initialization_FreelyMoving
%           → FreMov_LT_HED_Time_V2 → FreMov_LT_DataStruct_Func → MovingAverage
%           → Signal_Normalization → Deconvolution → NegativeCtrl_Supression.
%        b) Set Obj.Global_Input and compute cross-correlation via Cross_Correlation(…, 'Pearson').
%        c) Extract inter-channel coefficients for odors and air (“Same port”: RR/LL;
%           “Other port”: RL/LR) using CrossCorr_Analysis_InterChannel.
%        d) Cache mouse identifiers and coefficient vectors in cell arrays.
%   2) Compute means per odor and per air per mouse; then aggregate means and SD across mice.
%   3) Identify LEC and aPC mice by matching names containing 'LEC' or 'aPC'.
%   4) Plot mean ± SD with per-mouse scatter for LEC (odors, air) and aPC (odors, air).
%
% Implementation notes:
%   - The implementation uses standard MATLAB functions mean, std, contains, nonzeros,
%     subplot, errorbar, plot, xlim, ylim, xticks, xticklabels, ylabel, set, and box.
%
% Sub-functions:
%   1. AnalysisClass (constructor)
%   2. Initialization_FreelyMoving
%   3. FreMov_LT_HED_Time_V2
%   4. FreMov_LT_DataStruct_Func
%   5. MovingAverage
%   6. Signal_Normalization
%   7. Deconvolution
%   8. NegativeCtrl_Supression
%   9. Cross_Correlation
%  10. CrossCorr_Analysis_InterChannel

%% Loop
% Passing each dataset and saving inter-channel corr parameters in a
% cell-array like the plotting code. Both average and SD.
% With legend to identify mouse name - add mouse name in the cell array

% Loop for calling chosen datasets
for i = 1:size(Array_DatasetNum,2)
    Dataset = Array_DatasetNum(i);
    
    %% Pre-processing
    % Invoking the class
    Obj = AnalysisClass;
    % Initialization - verify Obj.Fixed_WinLength_sec before starting
    Obj = Obj.Initialization_FreelyMoving(Obj, InfoFile{Dataset}, FreelyMoving_aPC_LEC{2,Dataset});
    % % Random Shufflings of trials
    % Obj = Obj.Shuffling_Function(Obj,Obj.Final_Traces);
    % % Extract head entry detection (HED) events
    Obj = Obj.FreMov_LT_HED_Time_V2(Obj);
    % Creating 4D structure data - left-side, right-side and combined datasets
    Obj = Obj.FreMov_LT_DataStruct_Func(Obj);
    % Moving average
    Obj = Obj.MovingAverage(Obj);
    % Normalization
    Obj = Obj.Signal_Normalization(Obj);
    % Deconvolution
    Obj = Obj.Deconvolution(Obj);
    % Removing negative controls
    Obj = Obj.NegativeCtrl_Supression(Obj);
    % Define global input of all the analysis except cellular analysis
    Obj.Global_Input = Obj.Perm_Reshaped_Normalized_Matrix;
    
    %% Calling the function
    Obj = Obj.Cross_Correlation(Obj,'Pearson'); % 'Spearman'
    close all;
    % Inter-channel cross-correlation
    Obj = Obj.CrossCorr_Analysis_InterChannel(Obj);
    
    %% Saving mouse reference
    SamePort_UpperTriangle_aPC_LEC_Coeff_Mean_Odors{1,i} =...
        FreelyMoving_aPC_LEC{1,Dataset};
    OtherPort_LowerTriangle_aPC_LEC_Coeff_Mean_Odors{1,i} =...
        FreelyMoving_aPC_LEC{1,Dataset};
    SamePort_UpperTriangle_aPC_LEC_Coeff_Mean_Air{1,i} =...
        FreelyMoving_aPC_LEC{1,Dataset};
    OtherPort_LowerTriangle_aPC_LEC_Coeff_Mean_Air{1,i} =...
        FreelyMoving_aPC_LEC{1,Dataset};
    
    %% 2. Saving Coefficients
    % Coefficients for odors
    SamePort_UpperTriangle_aPC_LEC_Coeff_Mean_Odors{2,i} =...
        Obj.SamePort_Odors_RR_LL;
    OtherPort_LowerTriangle_aPC_LEC_Coeff_Mean_Odors{2,i} =...
        Obj.OtherPort_Odors_RL_LR;
    % Coefficients for the air
    SamePort_UpperTriangle_aPC_LEC_Coeff_Mean_Air{2,i} =...
        Obj.SamePort_Air_RR_LL;
    OtherPort_LowerTriangle_aPC_LEC_Coeff_Mean_Air{2,i} =...
        Obj.OtherPort_Air_RL_LR;
    
end

%% 3. Saving means of coefficients per odor
for i = 1:size(Array_DatasetNum,2)
    % Odor
    SamePort_UpperTriangle_aPC_LEC_Coeff_Mean_Odors{3,i} =...
        mean(SamePort_UpperTriangle_aPC_LEC_Coeff_Mean_Odors{2,i});
    OtherPort_LowerTriangle_aPC_LEC_Coeff_Mean_Odors{3,i} =...
        mean(OtherPort_LowerTriangle_aPC_LEC_Coeff_Mean_Odors{2,i});
    % Air - single value mean per mouse achieved
    SamePort_UpperTriangle_aPC_LEC_Coeff_Mean_Air{3,i} =...
        mean(SamePort_UpperTriangle_aPC_LEC_Coeff_Mean_Air{2,i});
    OtherPort_LowerTriangle_aPC_LEC_Coeff_Mean_Air{3,i} =...
        mean(OtherPort_LowerTriangle_aPC_LEC_Coeff_Mean_Air{2,i});
end

%% 4. Saving the mean of odors per mouse
for i = 1:size(Array_DatasetNum,2)
    % Odors - single value mean per mouse achieved
    SamePort_UpperTriangle_aPC_LEC_Coeff_Mean_Odors{4,i} =...
        mean(SamePort_UpperTriangle_aPC_LEC_Coeff_Mean_Odors{3,i},2);
    OtherPort_LowerTriangle_aPC_LEC_Coeff_Mean_Odors{4,i} =...
        mean(OtherPort_LowerTriangle_aPC_LEC_Coeff_Mean_Odors{3,i},2);
end

%% 5. Find LEC mice
for i = 1:size(Array_DatasetNum,2)
    Logical_Output(i) = contains(SamePort_UpperTriangle_aPC_LEC_Coeff_Mean_Odors{1,i},'LEC');
    if Logical_Output(i) == 1
        LEC_MouseRef_Temp(i) = i;
    end
end
LEC_MouseRef = nonzeros(LEC_MouseRef_Temp);
% Find in which index the first LEC appears
a = LEC_MouseRef(1);

%% 5. Find aPC mice
for i = 1:size(Array_DatasetNum,2)
    Logical_Output(i) = contains(SamePort_UpperTriangle_aPC_LEC_Coeff_Mean_Odors{1,i},'aPC');
    if Logical_Output(i) == 1
        aPC_MouseRef_Temp(i) = i;
    end
end
aPC_MouseRef = nonzeros(aPC_MouseRef_Temp);
% Find in which index the first LEC appears
b = aPC_MouseRef(1);
c = aPC_MouseRef(end);

%% Plot
x = [0.67 0.72];
Colors = ['r','g','b','k'];

figure
% Part 1 - LEC - odors
% Mean and SD over mice
data = [mean([SamePort_UpperTriangle_aPC_LEC_Coeff_Mean_Odors{4,a:end}]),...
    mean([OtherPort_LowerTriangle_aPC_LEC_Coeff_Mean_Odors{4,a:end}])];
error = [std([SamePort_UpperTriangle_aPC_LEC_Coeff_Mean_Odors{4,a:end}]),...
    std([OtherPort_LowerTriangle_aPC_LEC_Coeff_Mean_Odors{4,a:end}])];
% Plot
subplot(1,4,1)
errorbar(x(1),data(1),error(1),'o','Marker',...
    'o','MarkerSize',20,'LineWidth',3,'MarkerEdgeColor','r',...
    'Color','r','CapSize',20) % 'MarkerFaceColor','b',
hold on
Scatter_SamePort = [SamePort_UpperTriangle_aPC_LEC_Coeff_Mean_Odors{4,a:end}];
for counter = 1:size(Scatter_SamePort,2)
    plot(x(1),Scatter_SamePort(counter),'o','Color',Colors(counter),'MarkerSize',12) % 'r'
end
hold off
hold on
errorbar(x(2),data(2),error(2),'o','Marker',...
    'o','MarkerSize',20,'LineWidth',3,'MarkerEdgeColor','r',...
    'Color','r','CapSize',20) % 'MarkerFaceColor','b'
hold on
Scatter_OtherPort = [OtherPort_LowerTriangle_aPC_LEC_Coeff_Mean_Odors{4,a:end}];
for counter = 1:size(Scatter_OtherPort,2)
    plot(x(2),Scatter_OtherPort(counter),'o','Color',Colors(counter),'MarkerSize',12) % 'r'
end
hold off
%     xlim([0.5 2.5])
xlim([0.62 0.77])
ylim([0 0.7])
xticklabels(["Same port","Other port"])
%     xticks(1:2)
xticks(x)
ylabel('Correlation')
set(gca,'FontSize',24,'LineWidth',2)
box off

% Part 3 - LEC - air
% Mean and SD over mice
data = [mean([SamePort_UpperTriangle_aPC_LEC_Coeff_Mean_Air{3,a:end}]),...
    mean([OtherPort_LowerTriangle_aPC_LEC_Coeff_Mean_Air{3,a:end}])];
error = [std([SamePort_UpperTriangle_aPC_LEC_Coeff_Mean_Air{3,a:end}]),...
    std([OtherPort_LowerTriangle_aPC_LEC_Coeff_Mean_Air{3,a:end}])];
% Plot
subplot(1,4,2)
errorbar(x(1),data(1),error(1),'o','Marker',...
    'o','MarkerSize',20,'LineWidth',3,'MarkerEdgeColor','r',...
    'Color','r','CapSize',20) % 'MarkerFaceColor','b',
hold on
Scatter_SamePort = [SamePort_UpperTriangle_aPC_LEC_Coeff_Mean_Air{3,a:end}];
for counter = 1:size(Scatter_SamePort,2)
    plot(x(1),Scatter_SamePort(counter),'o','Color',Colors(counter),'MarkerSize',12) % 'r'
end
hold off
hold on
errorbar(x(2),data(2),error(2),'o','Marker',...
    'o','MarkerSize',20,'LineWidth',3,'MarkerEdgeColor','r',...
    'Color','r','CapSize',20) % 'MarkerFaceColor','b'
hold on
Scatter_OtherPort = [OtherPort_LowerTriangle_aPC_LEC_Coeff_Mean_Air{3,a:end}];
for counter = 1:size(Scatter_OtherPort,2)
    plot(x(2),Scatter_OtherPort(counter),'o','Color',Colors(counter),'MarkerSize',12) % 'r'
end
hold off
%     xlim([0.5 2.5])
xlim([0.62 0.77])
ylim([0 0.7])
xticklabels(["Same port","Other port"])
%     xticks(1:2)
xticks(x)
ylabel('Correlation')
set(gca,'FontSize',24,'LineWidth',2)
box off

% Part 2 - aPC - odors
% Mean and SD over mice
data = [mean([SamePort_UpperTriangle_aPC_LEC_Coeff_Mean_Odors{4,b:c}]),...
    mean([OtherPort_LowerTriangle_aPC_LEC_Coeff_Mean_Odors{4,b:c}])];
error = [std([SamePort_UpperTriangle_aPC_LEC_Coeff_Mean_Odors{4,b:c}]),...
    std([OtherPort_LowerTriangle_aPC_LEC_Coeff_Mean_Odors{4,b:c}])];
% Plot
subplot(1,4,3)
errorbar(x(1),data(1),error(1),'o','Marker',...
    'o','MarkerSize',20,'LineWidth',3,'MarkerEdgeColor','b',...
    'Color','b','CapSize',20) % 'MarkerFaceColor','b',
hold on
Scatter_SamePort = [SamePort_UpperTriangle_aPC_LEC_Coeff_Mean_Odors{4,b:c}];
for counter = 1:size(Scatter_SamePort,2)
    plot(x(1),Scatter_SamePort(counter),'o','Color',Colors(counter),'MarkerSize',12) % 'b'
end
hold off
hold on
errorbar(x(2),data(2),error(2),'o','Marker',...
    'o','MarkerSize',20,'LineWidth',3,'MarkerEdgeColor','b',...
    'Color','b','CapSize',20) % 'MarkerFaceColor','b'
hold on
Scatter_OtherPort = [OtherPort_LowerTriangle_aPC_LEC_Coeff_Mean_Odors{4,b:c}];
for counter = 1:size(Scatter_OtherPort,2)
    plot(x(2),Scatter_OtherPort(counter),'o','Color',Colors(counter),'MarkerSize',12) % 'b'
end
hold off
%     xlim([0.5 2.5])
xlim([0.62 0.77])
ylim([0 0.7])
xticklabels(["Same port","Other port"])
%     xticks(1:2)
xticks(x)
ylabel('Correlation')
set(gca,'FontSize',24,'LineWidth',2)
box off

% Part 4 - aPC - air
% Mean and SD over mice
data = [mean([SamePort_UpperTriangle_aPC_LEC_Coeff_Mean_Air{3,b:c}]),...
    mean([OtherPort_LowerTriangle_aPC_LEC_Coeff_Mean_Air{3,b:c}])];
error = [std([SamePort_UpperTriangle_aPC_LEC_Coeff_Mean_Air{3,b:c}]),...
    std([OtherPort_LowerTriangle_aPC_LEC_Coeff_Mean_Air{3,b:c}])];
% Plot
subplot(1,4,4)
errorbar(x(1),data(1),error(1),'o','Marker',...
    'o','MarkerSize',20,'LineWidth',3,'MarkerEdgeColor','b',...
    'Color','b','CapSize',20) % 'MarkerFaceColor','b',
hold on
Scatter_SamePort = [SamePort_UpperTriangle_aPC_LEC_Coeff_Mean_Air{3,b:c}];
for counter = 1:size(Scatter_SamePort,2)
    plot(x(1),Scatter_SamePort(counter),'o','Color',Colors(counter),'MarkerSize',12) % 'b'
end
hold off
hold on
errorbar(x(2),data(2),error(2),'o','Marker',...
    'o','MarkerSize',20,'LineWidth',3,'MarkerEdgeColor','b',...
    'Color','b','CapSize',20) % 'MarkerFaceColor','b'
hold on
Scatter_OtherPort = [OtherPort_LowerTriangle_aPC_LEC_Coeff_Mean_Air{3,b:c}];
for counter = 1:size(Scatter_OtherPort,2)
    plot(x(2),Scatter_OtherPort(counter),'o','Color',Colors(counter),'MarkerSize',12) % 'b'
end
hold off
%     xlim([0.5 2.5])
xlim([0.62 0.77])
ylim([0 0.7])
xticklabels(["Same port","Other port"])
%     xticks(1:2)
xticks(x)
ylabel('Correlation')
set(gca,'FontSize',24,'LineWidth',2)
box off

end
