# Supplementary material for: Differential Encoding of Odor and Place in the Mouse Piriform and Entorhinal Cortex
Source: eNeuro. 2025 Oct 7;12(10):ENEURO.0026-25.2025. doi: 10.1523/ENEURO.0026-25.2025 (PMC12507510; doi:10.1523/ENEURO.0026-25.2025)
Supplement: Data 1 — Odor encoding analysis codes This MATLAB codebase provides a pipeline for processing and analyzing calcium imaging data from freely-moving and head-fixed odor-detection experiments. The analysis includes event-aligned calcium trace extraction, normalization, dimensionality reduction, classification (KNN and SVM), as well as single-cell and population response profiling. Additional tools support alignment across behavioral contexts to test context-dependent odor coding. The modular design enables flexible and reproducible analysis across multiple datasets. Download Data 1, ZIP file. [file eneuro-12-ENEURO.0026-25.2025-s005.zip › Odor coding analysis_codebase/@AnalysisClass/KNN_Classification_EnsembleSize.m]

function [Obj] = KNN_Classification_EnsembleSize(Obj,CellGroup_Size,Num_Iterations)
% Odor classification in neural ensemble
%
% This function classifies odors as a function of increasing neural
% ensemble size. It pseudo-randomly selects groups of cells of size 5 and
% increases the group size stepwise by 5 until reaching the total number of
% cells. The user may choose a group size other than 5.
%
% For each selected cell group, the function constructs a partial dataset
% by extracting all four dimensions (frames, cells, trials, odors) from the
% main dataset, then invokes KNN_TempoCorr_DualMode to compute KNN
% classification on each partial dataset. Using KNN_EnsembleSize_ProbabCalc,
% it computes probabilities of correct predictions and saves the
% classification results for every dataset. The procedure is repeated over
% 100 iterations.
%
% For visualization, probabilities across cell groups are binned with the
% standard MATLAB function histcounts and displayed using imagesc with a
% colormap, yielding a color-coded summary of classification probability as
% a function of iteration number and ensemble size.
%
% Sub-functions:
%   1. KNN_TempoCorr_DualMode
%   2. KNN_EnsembleSize_ProbabCalc


%% Initialization
Obj.Flag = 1;                                                               % All to all 1 / All to one 0 (this mode does not work in this context)
Obj.Flag_SlidingWindow = 1;                                                 % Flag of sliding window function
Input = Obj.Global_Input;

%% Itrations
for k = 1:Num_Iterations                                                    % Number of iterations
    Obj.EnsembleSize_Iteration_Counter = k;                                 % Pass the iteration counter to the invoked functions
    
    %% Part 1 - Creation of cell groups
    % Update cell number based on the size of full dataset
    Obj.Cell_Num = size(Input,2);
    
    % Selection of cell groups
    for i = 1:(Obj.Cell_Num/CellGroup_Size)
        CellGroup = i*CellGroup_Size;
        CellSelection{:,i} = num2cell(randi([1 Obj.Cell_Num],CellGroup,1)); % Random selection of n cells
    end
    Obj.CellGroup_Num = size(CellSelection,2);
    
    %% Part 2 - Partial dataset
    % Create sub-datasets with increasing number of cells to pass to the 
    % classifier
    for j = 1:Obj.CellGroup_Num
        
        Obj.Counter_Partial_Dataset = j;
        
        Obj.Partial_Dataset =...
            Input(:,cell2mat(CellSelection{j}),:,:);
        % size(Obj.Partial_Dataset)
        
        % Update cell number based on the size of sub-population
        Obj.Cell_Num = size(Obj.Partial_Dataset,2);
        
        % Part 3 - Invoking the classifier
        Obj = Obj.KNN_TempoCorr_DualMode(Obj);
        
        % Save all the predictions of datasets
        Obj.Predictions_KNN_PartialDatasets(:,:,:,Obj.Counter_Partial_Dataset) =...
            Obj.Predictions_NCC_AllIntervals;
    end
    
    % Invoking the probability calculator function
    Obj = Obj.KNN_EnsembleSize_ProbabCalc(Obj);
    
end

%% Mean and standard deviation
Obj.Mean_Probability_per_PartialDatasets =...
    mean(Obj.All_MaxProbability_per_PartialDatasets,2);                     % Mean of all runs
Obj.STD_Probability_per_PartialDatasets =...
    std(Obj.All_MaxProbability_per_PartialDatasets,0,2);                    % STD of all runs

%% Distribution into bins using hist
for i = 1:Obj.CellGroup_Num
    [N(i,:),~] = histcounts(Obj.All_MaxProbability_per_PartialDatasets(i,:),0:10:100);
end

%% X-axis ticks
% Max_CellNum_InBins = max(CellGroup_Size:CellGroup_Size:Obj.CellGroup_Num*CellGroup_Size);
% Num_of_XTicks_Intervals = 7;
% for i = 1:Num_of_XTicks_Intervals % number of ticks
%     XTicks_Vector(i) = round(Max_CellNum_InBins/Num_of_XTicks_Intervals*i);
% end

%% Plotting using imagesc
figure
imagesc(N(:,end:-1:1)'/Num_Iterations)                                      % Division for the calculation of probability
XTicks_Vector = xticks;
set(gca,'XTickLabel',XTicks_Vector*CellGroup_Size)
set(gca,'YTickLabel',100:-10:0)
ylabel('Percent classification correct')
xlabel('Ensemble size')
set(gca,'FontSize',17,'LineWidth',1.5)
colorbar
caxis([0 1])

%% Plot - version 1
% Creating x-axis
NumberofCells = 1:CellGroup_Size:size(Obj.Mean_Probability_per_PartialDatasets,1)*CellGroup_Size;

figure
shadedErrorBar(NumberofCells,Obj.Mean_Probability_per_PartialDatasets,...
    Obj.STD_Probability_per_PartialDatasets,'-b',1)
axis tight
ylim([0 100])
xlabel('Number of cells')
ylabel('Accuracy (%)')
title("Based on KNN" + newline + " Cell group size = " + CellGroup_Size)
set(gca,'FontSize',22,'LineWidth',2)

%% Scatter plot with colorbar - Version 2
% N_subj = Num_Iterations;
% X = (1:Obj.CellGroup_Num)*CellGroup_Size;
% Y = Obj.All_MaxProbability_per_PartialDatasets';
% % Create colormap with N_subj colors.
% summerColorMap = summer(N_subj);
% figure
% for i_subj=1:N_subj
%   y = Y(i_subj,:);
%   hold on
%   % Get the color for this subject from the summer colormap.
%   markerColour = summerColorMap(i_subj,:);
%   h(i_subj,:)=scatter (X, y, ...
%     'MarkerEdgeColor','black',...
%     'MarkerFaceColor',markerColour);
% end
% % Display colorbar.
% colormap(summerColorMap);
% colorbar
% caxis([1 Num_Iterations])
% xlabel('Ensemble size')
% ylabel('Percent Classification correct')
% ylim([1 100])
% yline(Obj.ChanceLevel,'--g','Linewidth',1.5);
% set(gca,'FontSize',22,'LineWidth',1.5)

end
