# Supplementary material for: Differential Encoding of Odor and Place in the Mouse Piriform and Entorhinal Cortex
Source: eNeuro. 2025 Oct 7;12(10):ENEURO.0026-25.2025. doi: 10.1523/ENEURO.0026-25.2025 (PMC12507510; doi:10.1523/ENEURO.0026-25.2025)
Supplement: Data 1 — Odor encoding analysis codes This MATLAB codebase provides a pipeline for processing and analyzing calcium imaging data from freely-moving and head-fixed odor-detection experiments. The analysis includes event-aligned calcium trace extraction, normalization, dimensionality reduction, classification (KNN and SVM), as well as single-cell and population response profiling. Additional tools support alignment across behavioral contexts to test context-dependent odor coding. The modular design enables flexible and reproducible analysis across multiple datasets. Download Data 1, ZIP file. [file eneuro-12-ENEURO.0026-25.2025-s005.zip › Odor coding analysis_codebase/@AnalysisClass/KNN_EnsembleSize_ProbabCalc.m]

function [Obj] = KNN_EnsembleSize_ProbabCalc(Obj)
% Function for calculating prediction probabilities from KNN outputs
%
% This function computes the probability of correct odor predictions from a
% KNN classifier. Predicted labels are converted to binary outcomes
% (0 = incorrect, 1 = correct). The number of ones is counted to obtain the
% probability of correct prediction, which is then plotted.
%
% All trials are predicted and the results are averaged; this overall
% average probability is taken as the final prediction performance.
%
% The implementation is closely aligned with KNN_TempoCorr_ProbabCalc; see
% that function’s documentation for additional details. The implementation
% uses standard MATLAB vectorized operations and plotting functions.
%
% No sub-functions

%% 1. Probability calculator function OK
% Matrix comparison
for l = 1:Obj.CellGroup_Num                                                 % Number of partial datasets
    for k = 1:Obj.Trials_Num
        for j = 1:size(Obj.Path_Frames,2)
            Temp_Prediction(1,:,k,l) =...
                Obj.Predictions_KNN_PartialDatasets(j,:,k,l);               % Structure: frame, odor, trial - extra dimension
            
            % Correct prediction is row-wise 1/0 - trials
            for i = 1:Obj.Odors_Num                                         % Odor numbers as index
                Prediction_Array(i,j,k,l) =...
                    (Temp_Prediction(:,i,k,l) == i);                        % Compare every odor prediction to its index number Final 0/1 prediction
            end % Data structure: odor, frame, tiral, partial dataset
        end
    end
end
% size(Prediction_Array)

%% 2. Counting the number of correct predictions OK
for k = 1:Obj.CellGroup_Num                                                 % Number of partial datasets
    for j = 1:Obj.Trials_Num
        for i = 1:size(Obj.Path_Frames,2)
            UniqueNum = unique(Prediction_Array(:,i,j,k));                  % Determine unique numbers per column (predicted odors 0/1)
            NumElem = numel(UniqueNum);                                     % Number of unique elements (0/1 -> 2 elements)
            Count = zeros(NumElem,1);                                       % Reset Count value to 0 in every iteration
            for l = 1:NumElem
                Count(l) = sum(Prediction_Array(:,i,j,k)==UniqueNum(l));    % Count the number of existing values (0/1) per 0/1 odor sets (column-wise)
                if (UniqueNum == 0 & Count == Obj.Odors_Num)                % If all the vector elements are 0 (Count's first element = Odor num)
                    Count(2,:) = 0;                                         % There's no correct prediction (1) in Count's second element. The seond element is 0.
                elseif (UniqueNum == 1 & Count == Obj.Odors_Num)            % If all the vector elements are 1 (Count's second element = Odor num)
                    Count(2,:) = Count;                                     % Save the number of 1s as the second element (second element indicates the num of 1s)
                    Count(1,:) = 0;                                         % Save 0 as the first element (first element indicates the num of 0s)
                end
                TempStorage(:,i,j,k) = Count(2,:);                          % Pass the second element of Count (number of 1s) to temp
            end
        end
    end
end

% Structure: number of frames, number of trials, number of partial datasets
TempStorage_Restructured = squeeze(TempStorage);                            % Reduce singleton dimension
% size(TempStorage_Restructured)

%% 3. Probability and the mean probability
for k = 1:Obj.CellGroup_Num                                                 % Number of partial datasets
    for j = 1:Obj.Trials_Num
        for i = 1:size(Obj.Path_Frames,2)
            Obj.Probability_Correct_Estim_NCC(i,j,k) =...
                round((TempStorage_Restructured(i,j,k)/Obj.Odors_Num)*100);
        end
    end
end
% size(Obj.Probability_Correct_Estim_NCC)

% Mean probability
% The last column (dimension 2) is the mean of all predictions
% Dimensions: time (frame), trials, cell groups
Obj.Probability_Correct_Estim_NCC(:,Obj.Trials_Num+1,:) =...
    mean(Obj.Probability_Correct_Estim_NCC,2);
% size(Obj.Probability_Correct_Estim_NCC)

%% 4. Extract maximum of the curve
for i = 1:Obj.CellGroup_Num                                                 % Number of partial datasets
    Obj.MaxProbability_per_PartialDatasets(:,i) =...
        max(Obj.Probability_Correct_Estim_NCC(:,end,i));
end

%% 5. Save the presdictions at every run
Obj.All_MaxProbability_per_PartialDatasets(:,Obj.EnsembleSize_Iteration_Counter) =...
    Obj.MaxProbability_per_PartialDatasets;

end
