# Supplementary material for: Differential Encoding of Odor and Place in the Mouse Piriform and Entorhinal Cortex
Source: eNeuro. 2025 Oct 7;12(10):ENEURO.0026-25.2025. doi: 10.1523/ENEURO.0026-25.2025 (PMC12507510; doi:10.1523/ENEURO.0026-25.2025)
Supplement: Data 1 — Odor encoding analysis codes This MATLAB codebase provides a pipeline for processing and analyzing calcium imaging data from freely-moving and head-fixed odor-detection experiments. The analysis includes event-aligned calcium trace extraction, normalization, dimensionality reduction, classification (KNN and SVM), as well as single-cell and population response profiling. Additional tools support alignment across behavioral contexts to test context-dependent odor coding. The modular design enables flexible and reproducible analysis across multiple datasets. Download Data 1, ZIP file. [file eneuro-12-ENEURO.0026-25.2025-s005.zip › Odor coding analysis_codebase/@AnalysisClass/KNN_Increasing_SlidingWin.m]

function Obj = KNN_Increasing_SlidingWin(Obj)
% Odor classification level as a function of increasing sliding-window length
%
% The aim of this function is to identify the sliding-window length that
% yields the highest odor-classification level. Its working principle is
% the same as KNN_TempoCorr_DualMode: a frame-by-frame sliding window is
% advanced across the data, KNN-based classification is performed, and
% the probability of correct prediction is computed for each position.
%
% The sliding-window size increases from 0 s to 2 s for freely moving
% (linear track) data, and from 0 s to 5 s for head-fixed data, with a step
% of 0.25 s. For each window size, the maximum classification probability
% within the 2 s stimulation period is extracted. The function then plots
% sliding-window duration versus the corresponding maximum classification
% probability.
%
% This function is responsible only for managing the increasing sliding
% window, constructing the required arrays, and plotting. All
% classification and probability calculations are delegated to
% KNN_TempoCorr_DualMode.
%
% Prerequisites:
% - The user must specify whether the data are freely moving or head-fixed
%   (to select the proper window-length range).
% - The user must ensure that KNN_TempoCorr_DualMode is available on the
%   MATLAB path and configured for the dataset.
% - The user must ensure the sampling rate (or dt) is known to map seconds
%   to frames consistently with the rest of the analysis.
%
% Implementation notes:
% - The implementation uses standard MATLAB functions for array generation,
%   summary statistics (e.g., maxima), and plotting.
%
% Sub-functions:
%   1. KNN_TempoCorr_DualMode

%% Flag initialization
Obj.Flag = 1;                                                               % All to all 1 / All to one 0
Obj.Flag_SlidingWindow = 0;
Obj.Flag_Prediction_Plotting = 0;                                           % Turn off internal classifier plot
Obj.SlidingWin_Interval = 0.25;                                             % Increasing step of time (accumulative). Ex. 250 ms by 250 ms

%% Initialization
if Obj.Flag_FreMo_LinearTrack == 1
    Obj.SlidingWin_Array_sec = 0:Obj.SlidingWin_Interval:2;                 % Total time interval
else
    Obj.SlidingWin_Array_sec = 0:Obj.SlidingWin_Interval:5;
end
Obj.Classification_Max_TimBins = zeros(1,length(Obj.SlidingWin_Array_sec));

%% Implementation
for i = 1:length(Obj.SlidingWin_Array_sec)
    Obj.Sliding_WinLength_sec = Obj.SlidingWin_Array_sec(i);
    Obj = Obj.KNN_TempoCorr_DualMode(Obj);
    % The maximum of classification during stimulation period
    if Obj.Flag_FreMo_LinearTrack == 1
        Obj.Classification_Max_TimBins(i) = max(Obj.Probability_Correct_Estim_NCC(Obj.Stim_Start:end,Obj.Trials_Num+1));
    else
        Obj.Classification_Max_TimBins(i) = max(Obj.Probability_Correct_Estim_NCC(Obj.Stim_Start:Obj.Stim_End,Obj.Trials_Num+1));
    end
    % Reset parameters
    Obj.Mean_Activity_Time_TrainingData_NCC = [];
    Obj.Sliding_WinLength_frame = [];
    Obj.Bin_Limit = [];
    Obj.Path_Frames = [];
    Obj.Series_Frame_UpBnd = [];
    Obj.Predictions_NCC_AllIntervals = [];
    Obj.Mean_Activity_Time_TrainingData_NCC = [];
    Obj.Mean_Activity_Time_TestData_NCC = [];
    Obj.KNN_OverallPrediction_W_Offset = [];
    Obj.Probability_Correct_Estim_NCC = [];
    Obj.TimeAxis = [];
    Obj.Probability_Correct_Estim_NCC = [];
end

%% Plot
figure
plot(Obj.SlidingWin_Array_sec,Obj.Classification_Max_TimBins,'LineWidth',2.5)
% yline(20,'--','LineWidth',1.5); % Chance level
xlabel('Sliding window length (s)')
ylabel('Accuracy (%)')
title("Based on KNN" + newline + "Max accuracy during " +...
    length(Obj.Stim_Start:Obj.Stim_End)/Obj.ImagingFreq_Hz + " sec activity")
set(gca,'FontSize',22,'LineWidth',2)

% Plot LEC and aPC
% ClassifierMax_TimBins_LEC = ClassifierMax_TimBins;
% ClassifierMax_TimBins_aPC = ClassifierMax_TimBins;

% figure
% plot(SlidingWin_Matrix_Sec,ClassifierMax_TimBins_aPC,'LineWidth',2)
% hold on
% plot(SlidingWin_Matrix_Sec,ClassifierMax_TimBins_LEC,'LineWidth',2)
% legend('aPC','LEC')
% hold off
% xlabel('Bin number (s)')
% ylabel('Accuracy (%)')

% Averaging
% Mouse_Num = 3;
% ClassifierMax_TimBins_AllMice(Mouse_Num,:) = ClassifierMax_TimBins;
% ClassifierMax_TimBins_Mean = mean(ClassifierMax_TimBins_AllMice,2);
% ClassifierMax_TimBins_STD = std(ClassifierMax_TimBins_AllMice,0,2)
% 
% shadedErrorBar([],ClassifierMax_TimBins_Mean,ClassifierMax_TimBins_STD,'g')

end
