# Supplementary material for: Differential Encoding of Odor and Place in the Mouse Piriform and Entorhinal Cortex
Source: eNeuro. 2025 Oct 7;12(10):ENEURO.0026-25.2025. doi: 10.1523/ENEURO.0026-25.2025 (PMC12507510; doi:10.1523/ENEURO.0026-25.2025)
Supplement: Data 1 — Odor encoding analysis codes This MATLAB codebase provides a pipeline for processing and analyzing calcium imaging data from freely-moving and head-fixed odor-detection experiments. The analysis includes event-aligned calcium trace extraction, normalization, dimensionality reduction, classification (KNN and SVM), as well as single-cell and population response profiling. Additional tools support alignment across behavioral contexts to test context-dependent odor coding. The modular design enables flexible and reproducible analysis across multiple datasets. Download Data 1, ZIP file. [file eneuro-12-ENEURO.0026-25.2025-s005.zip › Odor coding analysis_codebase/@AnalysisClass/KNN_TempoCorr.m]

function [Obj] = KNN_TempoCorr(Obj)
% K-nearest neighbors (KNN) algorithm
%
% This function performs leave-one-trial-out classification. At each
% iteration, it selects one trial as the test dataset and forms the
% training dataset by averaging the remaining trials. This yields two sets
% of observations (test vs. class-averaged training).
%
% The function then computes pairwise Euclidean distances between the test
% observations and the class-averaged training observations. From the
% resulting symmetric square distance matrix, it extracts the cross-distance
% submatrix corresponding to test × training comparisons. The prediction
% matrix is obtained by selecting, for each test observation, the class with
% the minimum cross-distance.
%
% Note: Some parameters are labeled with NCC (nearest centroid classifier),
% which is an equivalent naming for this K-nearest neighbors formulation
% where class means (centroids) are used as the training representatives.
%
% Implementation notes:
%   - The implementation uses the standard MATLAB function squareform to
%     convert between vector-form and square distance matrices, along with
%     standard matrix operations.
%
% No sub-functions

%% KNN implementation
% Define training and test matrices - leave one out
Training_Matrix(:,:,Obj.Counter_Sec) = squeeze(mean(...                                           % Mean over trials and exclude 1 (i) - Excludes 1 each time
    Obj.Mean_Activity_Time_TrainingData_NCC(:, (1:Obj.Trials_Num) ~= Obj.Counter_Sec, :), 2));    % Mean of 4 trials (excluding 1) per 7 odors
Test_Matrix(:,:,Obj.Counter_Sec) = squeeze(Obj.Mean_Activity_Time_TestData_NCC(:, Obj.Counter_Sec, :));         % The excluded trial per 7 odors

% Distance matrix
Distance(:,:,Obj.Counter_Sec) = squareform(pdist([Training_Matrix(:,:,Obj.Counter_Sec) Test_Matrix(:,:,Obj.Counter_Sec)]'));
% figure; imagesc(Distance)
% Extracting cross-distance matrix from the symmetric square one
CrossDist(:,:,Obj.Counter_Sec) = Distance(1:Obj.Odors_Num, Obj.Odors_Num+1:1:Obj.Odors_Num*2,Obj.Counter_Sec);
% Predictions: i-value of every min value per column
[~,Obj.Predictions_NCC_AllIntervals(Obj.Counter,:,Obj.Counter_Sec)] =...   % Matrix structure: frames, num of comparison, odors
    min(CrossDist(:,:,Obj.Counter_Sec), [], 1);
end
