# Supplementary material for: Differential Encoding of Odor and Place in the Mouse Piriform and Entorhinal Cortex
Source: eNeuro. 2025 Oct 7;12(10):ENEURO.0026-25.2025. doi: 10.1523/ENEURO.0026-25.2025 (PMC12507510; doi:10.1523/ENEURO.0026-25.2025)
Supplement: Data 1 — Odor encoding analysis codes This MATLAB codebase provides a pipeline for processing and analyzing calcium imaging data from freely-moving and head-fixed odor-detection experiments. The analysis includes event-aligned calcium trace extraction, normalization, dimensionality reduction, classification (KNN and SVM), as well as single-cell and population response profiling. Additional tools support alignment across behavioral contexts to test context-dependent odor coding. The modular design enables flexible and reproducible analysis across multiple datasets. Download Data 1, ZIP file. [file eneuro-12-ENEURO.0026-25.2025-s005.zip › Odor coding analysis_codebase/@AnalysisClass/KNN_TempoCorr_DualMode.m]

function [Obj] = KNN_TempoCorr_DualMode(Obj)
% Odor classification using K-nearest neighbors (KNN) - Master function
%
% This function coordinates all procedures for classifying odor responses
% using a K-nearest neighbors (KNN) algorithm with a sliding-window
% approach. It predicts activity over time by advancing a window frame by
% frame and computing classification at each step.
%
% Classification modes:
%   - "All to all": the sliding window advances in parallel along the time
%     axis (frames) in both training and test datasets.
%   - "All to one": a fixed window is placed on the test dataset’s odor
%     exposure response, while the sliding window scans the entire time axis
%     of the training dataset. In this work, "all to one" is not used, as it
%     does not address the current questions.
%
% Flags (the user must set these before calling the function):
%   - Obj.Flag = 1  →  "all to all"
%   - Obj.Flag = 0  →  "all to one"
%   - Obj.Flag_SlidingWindow = 0  →  choose Obj.Global_Input as input
%   - Obj.Flag_Prediction_Plotting = 1  →  enable plotting
%
% Sliding-window procedure (principle):
%   - The classifier runs once per frame. The sliding window length is
%     user-defined and contains n frames (handled in SlidingWindow_Func).
%   - In KNN_TempoCorr_DualMode, frames within the window in both training
%     and test datasets are averaged, then passed to the KNN classifier
%     (KNN_TempoCorr). After each prediction, the window advances by one
%     frame and the process repeats until the last valid position (total
%     frames minus window length).
%
% Probability calculation:
%   - In KNN_TempoCorr_ProbabCalc, predicted odor labels (1, 2, 3, …) are
%     compared with the column index indicating the correct odor. Results
%     are transformed into binary outcomes (0 = false, 1 = true), converted
%     to percentages, and averaged across odors to yield the final
%     prediction percentage.
%
% Required parameters:
%   - The user must set the sliding-window length in seconds before calling
%     the function: Obj.Sliding_WinLength_sec (units: seconds).
%
% Sub-functions:
%   1. SlidingWindow_Func: computes and advances the sliding window
%   2. KNN_TempoCorr: performs K-nearest neighbors classification
%   3. KNN_TempoCorr_ProbabCalc: computes probabilities from KNN predictions
%
% Detailed explanations of each implementation are provided inside the
% corresponding functions. This sequence of functions also reflects the
% logic implemented in KNN_TempoCorr_DualMode.

%% Input Data
if Obj.Flag_SlidingWindow == 0
    Obj.Input_Classifier = Obj.Global_Input;
elseif Obj.Flag_SlidingWindow == 1
    Obj.Input_Classifier = Obj.Partial_Dataset;
else
    error('You must choose between 0 or 1')
end

%% Time intervals - sliding window parameterization
Obj = Obj.SlidingWindow_Func(Obj);

%% Features selection
if Obj.Flag_SlidingWindow == 0
    Temp_Interval = 1:Obj.Bin_Limit;
elseif Obj.Flag_SlidingWindow == 1
    Temp_Interval = 1:size(Obj.Path_Frames,2);
else
    error('You must choose between 0 or 1')
end

for i = Temp_Interval % 1:Obj.Bin_Limit % 1:size(Obj.Path_Frames)
    Obj.Counter = i;
    
    % Conditional section for all-to-all and all-to-one modes
    if Obj.Flag == 0                                                        % All to one
        % Training data
        Obj.Mean_Activity_Time_TrainingData_NCC =...
            squeeze( mean( Obj.Input_Classifier(Obj.Frame_LwBnd:Obj.Frame_UpBnd,:,:,:), 1) ); % Fixed time interval
        % Test data
        Obj.Mean_Activity_Time_TestData_NCC =...
            squeeze( mean( Obj.Input_Classifier(Obj.Path_Frames(Obj.Counter):Obj.Series_Frame_UpBnd(Obj.Counter),:,:,:), 1) ); % Varying time interval
    elseif Obj.Flag == 1                                                    % All to all
        % Training data
        Obj.Mean_Activity_Time_TrainingData_NCC =...
            squeeze( mean( Obj.Input_Classifier(Obj.Path_Frames(Obj.Counter):Obj.Series_Frame_UpBnd(Obj.Counter),:,:,:), 1) ); % Varying time interval
        % Test data
        Obj.Mean_Activity_Time_TestData_NCC =...
            squeeze( mean( Obj.Input_Classifier(Obj.Path_Frames(Obj.Counter):Obj.Series_Frame_UpBnd(Obj.Counter),:,:,:), 1) ); % Varying time interval
    end
    
    % Call KNN function
    for j = 1:Obj.Trials_Num % Leave one out
        Obj.Counter_Sec = j;
        Obj = Obj.KNN_TempoCorr(Obj);
    end
end

%% Invoke probability calculator function
if Obj.Flag_SlidingWindow == 0
%     Obj.Flag_Prediction_Plotting = 1;                                       % 0 -> do not plot / 1 -> plot
    Obj = Obj.KNN_TempoCorr_ProbabCalc(Obj);
    % Execution flag
    Obj.Flag_Execution_KNN = 1;
    
elseif Obj.Flag_SlidingWindow == 1
    % Probability calculator function should come here
    
    % Current work
    
else
    error('You must choose between 0 or 1')
end

end

%% Old implementation
%         % Define training and test matrices
%         Training_Matrix(:,:,j) = squeeze(mean(...                                           % Mean over trials and exclude 1 (i) - Excludes 1 each time
%             Obj.Mean_Activity_Time_TrainingData_NCC(:, (1:Obj.Trials_Num) ~= j, :), 2));    % Mean of 4 trials (excluding 1) per 7 odors
%         Test_Matrix(:,:,j) = squeeze(Obj.Mean_Activity_Time_TestData_NCC(:, j, :));         % The excluded trial per 7 odors
%         
%         % Distance matrix
%         Distance(:,:,j) = squareform(pdist([Training_Matrix(:,:,j) Test_Matrix(:,:,j)]'));
%         % figure; imagesc(Distance)
%         % Extracting cross-distance matrix from the symmetric square one
%         CrossDist(:,:,j) = Distance(1:Obj.Odors_Num, Obj.Odors_Num+1:1:Obj.Odors_Num*2,j);
%         % Predictions: i-value of every min value per column 
%         [~,Obj.Predictions_NCC_AllIntervals(Obj.Counter,:,j)] =...                          % Matrix structure: frames, comparison num, odors
%             min(CrossDist(:,:,j), [], 1);
