# Supplementary material for: Differential Encoding of Odor and Place in the Mouse Piriform and Entorhinal Cortex
Source: eNeuro. 2025 Oct 7;12(10):ENEURO.0026-25.2025. doi: 10.1523/ENEURO.0026-25.2025 (PMC12507510; doi:10.1523/ENEURO.0026-25.2025)
Supplement: Data 1 — Odor encoding analysis codes This MATLAB codebase provides a pipeline for processing and analyzing calcium imaging data from freely-moving and head-fixed odor-detection experiments. The analysis includes event-aligned calcium trace extraction, normalization, dimensionality reduction, classification (KNN and SVM), as well as single-cell and population response profiling. Additional tools support alignment across behavioral contexts to test context-dependent odor coding. The modular design enables flexible and reproducible analysis across multiple datasets. Download Data 1, ZIP file. [file eneuro-12-ENEURO.0026-25.2025-s005.zip › Odor coding analysis_codebase/@AnalysisClass/KNN_TempoCorr_ProbabCalc.m]

function [Obj] = KNN_TempoCorr_ProbabCalc(Obj)
% Function for calculating prediction probabilities from KNN outputs
%
% Overview:
%   Computes the probability of correct odor prediction from a KNN-derived
%   prediction matrix. Predicted labels are converted to binary outcomes
%   (0 = incorrect, 1 = correct), tallied per time point, converted to
%   probabilities, and averaged across trials to yield the final KNN curve.
%
% Inputs:
%   - Prediction matrix with odor predictions arranged by rows (odors) and
%     columns (time points), evaluated across trials/iterations.
%
% Outputs:
%   - Probability vector per time point (correct-prediction probability)
%   - Final KNN probability curve (mean probability across trials)
%
% Prerequisites:
%   - The user must generate the prediction matrix via the KNN pipeline
%     (e.g., KNN_TempoCorr_DualMode / KNN_TempoCorr) before calling this
%     function.
%   - The user must ensure that column indices correspond to the true odor
%     labels used for comparison.
%
% Algorithm (summary):
%   1) Matrix comparison: compare predicted labels to the column index to
%      produce a binary matrix (1 = match, 0 = mismatch) at each time point.
%   2) Counting correct predictions: count the number of 1s per time point.
%   3) Probability per time point: divide the count of 1s by the number of
%      odors to obtain the correct-prediction probability.
%   4) Mean probability: average probabilities across trials to obtain the
%      final KNN probability curve.
%   5) Optional alignment: shift the probability curve to compensate for any
%      moving-average–induced lag (when smoothing is applied).
%
% Implementation notes:
%   - The implementation uses standard MATLAB vectorized operations for
%     equality checks and counting, and plotting functions for visualization.
%
% No sub-functions

%% Matrix comparison
%% Matrix comparison
% The prediction matrix (containing predicted odor indices) is saved in a
% temporary parameter because the object parameter is constrained within
% certain iteration loops.
%
% In the first part of the loop, the predicted odor values (e.g., 7
% entities) are processed for each time point and trial page. We assume
% that the index of each column corresponds to the true odor number (e.g.,
% column 1 → odor 1, column 2 → odor 2, etc.).
%
% Each entity’s predicted value is compared to the j-index. If the column
% index and its corresponding predicted value are the same, assign 1
% (true); otherwise assign 0 (false). For example:
%   - In column 2, if the predicted value is 2, the result is 1 (match).
%   - In column 4, if the predicted value is 3, the result is 0 (mismatch).
%
% For each time point, the entire set of predicted odors (e.g., 7) is
% evaluated and 0/1 values are assigned. Across iterations, these values
% are stored for all trials.

for k = 1:Obj.Trials_Num
    for i = 1:Obj.Bin_Limit
        Temp_Prediction(1,:,k) = Obj.Predictions_NCC_AllIntervals(i,:,k);   % Structure: frame, odor, trial
        
        % Correct prediction is row-wise 1/0 - trials
        for j = 1:Obj.Odors_Num                                             % Odor numbers as index
            Prediction_Array(j,i,k) = (Temp_Prediction(:,j,k) == j);        % Compare every odor prediction to its index number Final 0/1 prediction
        end % Data structure: odor, frame, tiral
    end
end

%% Counting the number of correct predictions
% The prediction array has odor predictions in rows and time points in columns.
% Each entry is interpreted as 1 (correct) or 0 (incorrect). The aim here is
% to count how many correct predictions (1s) exist at each time point.
%
% For each time point (column):
%   - Extract the unique values present in that column; there are three
%     possible cases: {0}, {1}, or {0, 1}.
%   - Create and initialize the column vector Count = [nZeros; nOnes], where
%     the first row stores the number of 0s and the second row stores the
%     number of 1s.
%   - If both 0 and 1 occur, count each and save them in Count(1) and Count(2).
%   - If all entries are identical (all 0s or all 1s), set Count accordingly
%     (Count = [n; 0] for all 0s, or Count = [0; n] for all 1s).
%   - Save Count(2) (the number of 1s) as the tally of correct predictions
%     for this time point.
%
% Repeat this process for all time points and store the number of 1s per
% column in a result vector.

for n = 1:Obj.Trials_Num
    for i = 1:Obj.Bin_Limit
        UniqueNum = unique(Prediction_Array(:,i,n));                        % Determine unique numbers per column (predicted odors 0/1)
        NumElem = numel(UniqueNum);                                         % Number of unique elements (0/1 -> 2 elements)
        Count = zeros(NumElem,1);                                           % Reset Count value to 0 in every iteration
        for k = 1:NumElem
            Count(k) = sum(Prediction_Array(:,i,n)==UniqueNum(k));          % Count the number of existing values (0/1) per 0/1 odor sets (column-wise)
            if (UniqueNum == 0 & Count == Obj.Odors_Num)                    % If all the vector elements are 0 (Count's first element = Odor num)
                Count(2,:) = 0;                                             % There's no correct prediction (1) in Count's second element. The seond element is 0.
            elseif (UniqueNum == 1 & Count == Obj.Odors_Num)                % If all the vector elements are 1 (Count's second element = Odor num)
                Count(2,:) = Count;                                         % Save the number of 1s as the second element (second element indicates the num of 1s)
                Count(1,:) = 0;                                             % Save 0 as the first element (first element indicates the num of 0s)
            end
            TempStorage(:,i,n) = Count(2,:);                                % Pass the second element of Count (number of 1s) to temp
        end
    end
end
% Structure: number of frames, number of trials
TempStorage_Restructured = squeeze(TempStorage);                            % Reduce singleton dimension

%% Probability and the mean probability
% The vector containing the number of 1s is used to compute the probability
% of correct prediction at each time point. For each time point, divide the
% number of 1s by the number of odors. This procedure is repeated across
% all trials (iterations).
%
% Finally, the per-trial probabilities are averaged to obtain the final
% KNN probability curve.

for j = 1:Obj.Trials_Num
    for i = 1:Obj.Bin_Limit
        Obj.Probability_Correct_Estim_NCC(i,j) =...
            round((TempStorage_Restructured(i,j)/Obj.Odors_Num)*100);
    end
end
% Mean probability
Obj.Probability_Correct_Estim_NCC(:,Obj.Trials_Num+1) =...
    mean(Obj.Probability_Correct_Estim_NCC,2);

%% Alignment after smoothing
% Shift the prediction curve to the right by the number of windows used in
% the moving average filter to compensate for the filter-induced lag.

if Obj.Flag_MovingAverage == 0
    Obj.KNN_OverallPrediction_W_Offset =...
        circshift(Obj.Probability_Correct_Estim_NCC(:,Obj.Trials_Num+1)',0); % [0 Obj.WindowWidth]
end

%% Handling offset from moving average filter
% Time axis's length varies based on the window length
Obj.TimeAxis = (1:Obj.Bin_Limit)/Obj.ImagingFreq_Hz; % Conversion
Obj.TimeAxis = Obj.TimeAxis - Obj.TimeAxis(1); % Removing offset

% If the user wants to plot the prediction
if Obj.Flag_Prediction_Plotting == 1
    % If moving average filter is applied
    if Obj.Flag_MovingAverage == 0
%         % Shift the prediction curve to the right, according to the number of
%         % windows used for the moving average filter.
%         Obj.KNN_OverallPrediction_W_Offset =...
%             circshift(Obj.Probability_Correct_Estim_NCC(:,Obj.Trials_Num+1)',[0 Obj.WindowWidth]);
        % Plot
        Obj.f1 = figure;
        plot(Obj.TimeAxis,Obj.KNN_OverallPrediction_W_Offset,'r','LineWidth',3)
        hold on
        xline(Obj.Stim_Start/Obj.ImagingFreq_Hz,'--','Linewidth',1.5);
        yline(Obj.ChanceLevel,'--b','Linewidth',1.5);
        xlabel('Time (s)')
        ylabel('Accuracy (%)')
        ylim([-1 100]);
        title("Sliding win duration " + Obj.Sliding_WinLength_sec + " s")
        set(gca,'FontSize',22,'LineWidth',2)
    elseif isempty(Obj.Flag_MovingAverage)
        % If no moving average is applied
        Obj.f1 = figure;
        plot(Obj.TimeAxis, Obj.Probability_Correct_Estim_NCC(:,Obj.Trials_Num+1)','LineWidth',3)
        hold on
        xline(Obj.Stim_Start/Obj.ImagingFreq_Hz,'--','Linewidth',1.5);
        yline(Obj.ChanceLevel,'--b','Linewidth',1.5);
        xlabel('Time (s)')
        ylabel('Accuracy (%)')
        ylim([-1 100]);
        title("Sliding win duration " + Obj.Sliding_WinLength_sec + " s")
        set(gca,'FontSize',22,'LineWidth',2)
    end
elseif Obj.Flag_Prediction_Plotting == 0
    % do nothing
end

% Plot
% for i = 1:Obj.Trials_Num+1
%     subplot(Obj.Trials_Num+1,1,i)
%     plot(Obj.TimeAxis, Obj.Probability_Correct_Estim_NCC(:,i)','LineWidth',2)
%     ylim([-1 100])
% end

end
