# Supplementary material for: Differential Encoding of Odor and Place in the Mouse Piriform and Entorhinal Cortex
Source: eNeuro. 2025 Oct 7;12(10):ENEURO.0026-25.2025. doi: 10.1523/ENEURO.0026-25.2025 (PMC12507510; doi:10.1523/ENEURO.0026-25.2025)
Supplement: Data 1 — Odor encoding analysis codes This MATLAB codebase provides a pipeline for processing and analyzing calcium imaging data from freely-moving and head-fixed odor-detection experiments. The analysis includes event-aligned calcium trace extraction, normalization, dimensionality reduction, classification (KNN and SVM), as well as single-cell and population response profiling. Additional tools support alignment across behavioral contexts to test context-dependent odor coding. The modular design enables flexible and reproducible analysis across multiple datasets. Download Data 1, ZIP file. [file eneuro-12-ENEURO.0026-25.2025-s005.zip › Odor coding analysis_codebase/@AnalysisClass/MovingAverage.m]

function [Obj] = MovingAverage(Obj)
% Function for suppressing high-frequency components (noise) in calcium traces
% using a moving average
%
% This function takes a 4D dataset (time × cells × trials × odors) and
% smooths each calcium trace with a length-x moving average window. The
% signal is convolved with a window of weights (“mask”) and then normalized,
% yielding a low-pass (smoothing) effect that attenuates high-frequency noise.
%
% Computation:
%   - Construct a mask of length x (e.g., mask = [1 1 1 1 1]/x for a boxcar).
%   - Convolve each 1D trace with the mask using ‘same’ to preserve length.
%     Example: mask = [1 1 1], signal = [1 2 3 4 5]
%       → sliding element-wise products are summed and divided by sum(mask)=3,
%         producing local averages like (1+2+3)/3, (2+3+4)/3, (3+4+5)/3, …
%   - The result is the filtered (smoothed) trace.
%
% Notes:
%   - This moving-average is an FIR filter implemented via convolution.
%   - Edge handling follows the standard convolution ‘same’ convention.
%
% The implementation uses the standard MATLAB function conv (with the 'same'
% option) or an equivalent moving-average routine.
%
% Source:
%   https://blogs.mathworks.com/videos/2012/04/17/using-convolution-to-smooth-data-with-a-moving-average-in-matlab/
%
% No sub-functions

%% Initialization - part 1
if Obj.Flag_HeadFixed_FreMo == 0
    % Head-fixed
    Input = Obj.Perm_Reshaped_Final_Matrix;
elseif Obj.Flag_HeadFixed_FreMo == 1 && Obj.Flag_FreelyMoving_Type == 2
    % Freely-moving version 2
    Input = Obj.Linear_Recording_FreMo;
elseif Obj.Flag_HeadFixed_FreMo == 1 && Obj.Flag_FreelyMoving_Type == 1
    % Freely-moving version 1
    Input = Obj.Extracted_Traces_FreMo;
end

%% Initialization - part 2
% Obj.WindowWidth = 5;                                                        % Number of frames
Obj.Flag_MovingAverage = isempty(Obj.WindowWidth);                          % Flag
Mask = ones(1,Obj.WindowWidth) / Obj.WindowWidth;

%% 2. Mirroring
% Add 2 frames in the beginning
dim = 1;
Temp_1 = cat(dim,Input(3:-1:2,:,:,:),Input);
% size(Temp_1)
% Add 2 frames in the end
Temp_2 = cat(dim,Temp_1,Input((end-1):-1:(end-2),:,:,:));
% size(Temp_2)

%% 3. Filtering
if Obj.Flag_HeadFixed_FreMo == 0 ||...
        (Obj.Flag_HeadFixed_FreMo == 1 && Obj.Flag_FreelyMoving_Type == 1)
    for i = 1:Obj.Odors_Num
        for j = 1:Obj.Trials_Num
            for k = 1:Obj.Cell_Num
                Temp_2(:,k,j,i) = conv(Temp_2(:,k,j,i),Mask,'same');
            end
        end
    end
elseif Obj.Flag_HeadFixed_FreMo == 1 && Obj.Flag_FreelyMoving_Type == 2
    for i = 1:Obj.Cell_Num
        Temp_2(i,:) = conv(Temp_2(i,:),Mask,'same');
    end
end

%% 4. Cutting edges
% Cut 2 and 2 after filtering
Input_CorrectedEdges = Temp_2(3:(end-2),:,:,:);
% size(Input_CorrectedEdges)

%% Output
if Obj.Flag_HeadFixed_FreMo == 0
    % Head-fixed
    Obj.Perm_Reshaped_Final_Matrix = Input_CorrectedEdges;
elseif Obj.Flag_HeadFixed_FreMo == 1 && Obj.Flag_FreelyMoving_Type == 1
    % Freely-moving
    Obj.Extracted_Traces_FreMo = Input_CorrectedEdges;
elseif Obj.Flag_HeadFixed_FreMo == 1 && Obj.Flag_FreelyMoving_Type == 2
    Obj.Linear_Recording_FreMo_Filt = Input_CorrectedEdges;
end

end
