# Supplementary material for: Differential Encoding of Odor and Place in the Mouse Piriform and Entorhinal Cortex
Source: eNeuro. 2025 Oct 7;12(10):ENEURO.0026-25.2025. doi: 10.1523/ENEURO.0026-25.2025 (PMC12507510; doi:10.1523/ENEURO.0026-25.2025)
Supplement: Data 1 — Odor encoding analysis codes This MATLAB codebase provides a pipeline for processing and analyzing calcium imaging data from freely-moving and head-fixed odor-detection experiments. The analysis includes event-aligned calcium trace extraction, normalization, dimensionality reduction, classification (KNN and SVM), as well as single-cell and population response profiling. Additional tools support alignment across behavioral contexts to test context-dependent odor coding. The modular design enables flexible and reproducible analysis across multiple datasets. Download Data 1, ZIP file. [file eneuro-12-ENEURO.0026-25.2025-s005.zip › Odor coding analysis_codebase/@AnalysisClass/NegativeCtrl_Supression.m]

function [Obj] = NegativeCtrl_Supression(Obj)
% Function for removing negative controls
%
% This function suppresses negative-control odors.
% The user must define the negative-control list in the initialization
% function. If the negative-control list is empty, this function has no
% effect.
% To use this function, the raw 2D matrix must be restructured to 4D
% and normalized. The normalized parameter is then used to assign the
% initialized odor numbers to an empty matrix. Finally, the odor-number
% parameter is updated.
% This function is integrated into the 4D combinator function.
%
% No sub-functions

%% Implementation
Obj.Perm_Reshaped_Normalized_Matrix(:,:,:,Obj.Neg_Ctrl_List) = [];          % Normalized signal
Obj.Perm_Reshaped_Final_Matrix(:,:,:,Obj.Neg_Ctrl_List) = [];               % Moving averaged data

if Obj.Flag_FreMo_LinearTrack == 1
    Obj.Data_Int_RL_Odor(:,:,:,Obj.Neg_Ctrl_List) = [];                     % Combined linear-track data
    Obj.Data_RightSide(:,:,:,Obj.Neg_Ctrl_List) = [];                       % Right side linear-track data
    Obj.Data_LeftSide(:,:,:,Obj.Neg_Ctrl_List) = [];                        % Left side linear-track data
end

if Obj.Flag_Deconv == 1
    Obj.Perm_Reshaped_Norm_Deconv_Matrix(:,:,:,Obj.Neg_Ctrl_List) = [];     % Deconvolved signal
end

Obj.Odors_Num = Obj.Odors_Num - length(Obj.Neg_Ctrl_List);
Obj.ChanceLevel = (1/Obj.Odors_Num)*100;

end
