# Supplementary material for: Differential Encoding of Odor and Place in the Mouse Piriform and Entorhinal Cortex
Source: eNeuro. 2025 Oct 7;12(10):ENEURO.0026-25.2025. doi: 10.1523/ENEURO.0026-25.2025 (PMC12507510; doi:10.1523/ENEURO.0026-25.2025)
Supplement: Data 1 — Odor encoding analysis codes This MATLAB codebase provides a pipeline for processing and analyzing calcium imaging data from freely-moving and head-fixed odor-detection experiments. The analysis includes event-aligned calcium trace extraction, normalization, dimensionality reduction, classification (KNN and SVM), as well as single-cell and population response profiling. Additional tools support alignment across behavioral contexts to test context-dependent odor coding. The modular design enables flexible and reproducible analysis across multiple datasets. Download Data 1, ZIP file. [file eneuro-12-ENEURO.0026-25.2025-s005.zip › Odor coding analysis_codebase/@AnalysisClass/NegativeCtrl_Trials_FreMo.m]

function Obj = NegativeCtrl_Trials_FreMo(Obj)
% Function for extracting negative-control trial intervals in freely moving data
%
% This function constructs negative-control trial intervals from a linear
% recording by prompting for the time origin and the inter-trial distance
% (seconds), converting them to frames using Obj.ImagingFreq_Hz, and
% generating alternating lower/upper frame bounds per trial. Segments
% between each lower/upper bound are then extracted to form a negative-control
% trial array.
%
% Prerequisites:
%   - The user must provide the time origin (s) and inter-trial distance (s)
%     at the prompts.
%   - The user must ensure the following object fields are initialized:
%       Obj.ImagingFreq_Hz              % sampling rate (Hz)
%       Obj.Min_InterTrial_Dist         % minimum inter-trial distance (frames)
%       Obj.Trials_Num                  % number of trials
%       Obj.Linear_Recording_Resampled  % [cells × frames] recording
%
% Outputs (object fields):
%   - Obj.NegativeCtrl_Intervals    % [1 × (2*Trials_Num)] lower/upper frame bounds
%   - Obj.NegativeCtrl_Trial_Array  % [frames × cells × trials] negative-control data
%
% Procedure:
%   1) Convert the entered times to frames:
%        Origin_Frame = Obj.ImagingFreq_Hz * Origin_Time
%        Distance_Inteval_Frame = Obj.ImagingFreq_Hz * Distance_Inteval_Time
%   2) Build Obj.NegativeCtrl_Intervals with alternating lower/upper bounds
%      using Obj.Min_InterTrial_Dist.
%   3) Collect lower- and upper-bound frame series (removing zeros).
%   4) For each trial, slice Obj.Linear_Recording_Resampled between the
%      bounds to assemble [cells × frames × trials], then permute to
%      [frames × cells × trials].
%
% Notes:
%   - Times are entered in seconds and converted to frames.
%   - Frame bounds are half-open [lower, upper) to match indexing.
%
% Implementation notes:
%   - The implementation uses standard MATLAB functions input, zeros, and
%     permute, together with indexing.
%
% No sub-functions

%% PromptPromp
prompt_1 = 'What is the time origin (s)? ';
Origin_Time = input(prompt_1);                                              % sec
% 60
prompt_2 = 'What is the inter-trial distance? ';
Distance_Inteval_Time = input(prompt_2);                                    % sec
% 0.5

%% Initialization
Obj.Origin_Frame = Obj.ImagingFreq_Hz*Origin_Time;                          % (frames/sec)*sec
Obj.Distance_Inteval_Frame = Obj.ImagingFreq_Hz*Distance_Inteval_Time;      % (frames/sec)*sec

%% Final solution
% For loop initialization
Obj.NegativeCtrl_Intervals = zeros(1,8);
j = 1;
Obj.NegativeCtrl_Intervals(:,1) = Obj.Origin_Frame;

for i = 2:2:Obj.Trials_Num*2
    Obj.NegativeCtrl_Intervals(:,i) = Obj.NegativeCtrl_Intervals(:,j) + Obj.Min_InterTrial_Dist;
    j = j+2;
    Obj.NegativeCtrl_Intervals(:,j) = Obj.NegativeCtrl_Intervals(:,i) + Obj.Distance_Inteval_Frame;
end

% Lower-bound frames
LwBnd_Frame_Series = zeros(1,(Obj.Trials_Num*2-1));
for i = 1:2:Obj.Trials_Num*2
    LwBnd_Frame_Series(:,i) =  Obj.NegativeCtrl_Intervals(:,i);
end
LwBnd_Frame_Series = LwBnd_Frame_Series(LwBnd_Frame_Series~=0);

% Upper-bound frames
UppBnd_Frame_Series = zeros(1,(Obj.Trials_Num*2-1));
for i = 2:2:Obj.Trials_Num*2
    UppBnd_Frame_Series(:,i) =  Obj.NegativeCtrl_Intervals(:,i);
end
UppBnd_Frame_Series = UppBnd_Frame_Series(UppBnd_Frame_Series~=0);

%% II. Chop 1 interval from the first 2 min
% Dimension: cells, frames, interval number
for i = 1:Obj.Trials_Num
    Obj.NegativeCtrl_Trial_Array(:,:,i) =...
        Obj.Linear_Recording_Resampled(:,LwBnd_Frame_Series(i):UppBnd_Frame_Series(i)-1);
end
% Dimension: cells, frames, trial, odor (1)
Obj.NegativeCtrl_Trial_Array = permute(Obj.NegativeCtrl_Trial_Array,[2,1,3]);

end
