# Supplementary material for: Differential Encoding of Odor and Place in the Mouse Piriform and Entorhinal Cortex
Source: eNeuro. 2025 Oct 7;12(10):ENEURO.0026-25.2025. doi: 10.1523/ENEURO.0026-25.2025 (PMC12507510; doi:10.1523/ENEURO.0026-25.2025)
Supplement: Data 1 — Odor encoding analysis codes This MATLAB codebase provides a pipeline for processing and analyzing calcium imaging data from freely-moving and head-fixed odor-detection experiments. The analysis includes event-aligned calcium trace extraction, normalization, dimensionality reduction, classification (KNN and SVM), as well as single-cell and population response profiling. Additional tools support alignment across behavioral contexts to test context-dependent odor coding. The modular design enables flexible and reproducible analysis across multiple datasets. Download Data 1, ZIP file. [file eneuro-12-ENEURO.0026-25.2025-s005.zip › Odor coding analysis_codebase/@AnalysisClass/PCA.m]

function [Obj] = PCA(Obj)
% Principal Component Analysis (PCA) – first three dimensions
%
% This function takes the global input and suppresses the time dimension by
% averaging over a defined time interval (set in the initialization function),
% yielding a 3D dataset. It then reshapes the data to 2D by placing the cell
% dimension first and the trial dimension second. PCA is computed using
% MATLAB’s standard PCA function, and the first three components are retained.
% The resulting scores are reshaped into three dimensions by PCA component,
% trial, and odor. Finally, the first three components are plotted using a
% 3D scatter plot.
%
% In addition, the function extracts the 'latent' output from MATLAB’s PCA
% function (component variances) and computes the percentage of variance
% explained by each component.
%
% Prerequisites:
%   - The user must define the averaging time interval in the initialization
%     function.
%
% Implementation notes:
%   - The implementation uses the standard MATLAB function pca and 3D plotting
%     routines (e.g., scatter3).
%
% No sub-functions

%% Initialization and calculation
% Flag
Obj.Flag_MultiDim_PCA = 0;                                                  % The flag should be 0 - 3D PCA

% Input
Input = Obj.Global_Input;

% Average over time
Obj.Mean_OverTime_PCA = squeeze( mean(...
    Input(Obj.PCA_Lw_Time_Interval:Obj.PCA_Up_Time_Interval,:,:,:),1 ) );

% PCA
% Reshaping for the calculation of principal components:
% 2D: cells × (trials × odors)
Mean_OverTime_PCA_Reshaped =...
    reshape(Obj.Mean_OverTime_PCA,Obj.Cell_Num,Obj.Trials_Num*Obj.Odors_Num);

% PCA calculation
% Apply pca to reduce the cellular dimension (variables).
%
% Objective:
%   Reduce dimensionality along variables while preserving as much variance
%   in the observations as possible.
%
% Outputs:
%   SCORE  : representation of X in principal-component space
%            (rows = observations, columns = components).
%            The centered data can be reconstructed as SCORE*COEFF'.
%   COEFF  : principal-component loadings.
%   latent : principal-component variances (eigenvalues of cov(X)),
%            returned as a column vector.
%
% Conventions:
%   Rows of X correspond to observations; columns correspond to variables (cells).
%
% Settings:
%   'Economy' set to 'off' to retain the full-sized SCORE (e.g., 25×144) after PCA.
%
% Interpretation:
%   Larger eigenvalues in latent indicate components that explain more variance.
%   The component with the highest eigenvalue captures the greatest variance
%   in the direction of its eigenvector.

[~,Obj.score,Obj.latent] = pca(Mean_OverTime_PCA_Reshaped','Economy','off');

% Selection of the first three principal components (capturing the largest data variation)
% Rows correspond to observations; columns correspond to components.
% Retain the first three columns.

if Obj.Flag_MultiDim_PCA == 0
    Obj.PCA_Element_Num = 3;
end

Principle_Components = Obj.score(:,1:Obj.PCA_Element_Num);                  % Principle_Components is of size 3x25

% Reshaping back to size 3x5x5, in the same order as the original data.
% Reshape principal-component scores to 3D to represent variation of the
% three principal components across trials and odors.

Obj.Reshaped_PCA = reshape(...
    Principle_Components,Obj.PCA_Element_Num,Obj.Trials_Num,Obj.Odors_Num);

%% Plot
if Obj.Flag_MultiDim_PCA == 1
    % Do nothing
else
    C = {'r','g','b','k','y','m','c','k'};                                  % Cell array of colros
    
    figure
    for i = 1:Obj.Odors_Num
        txt = ['Odor ',num2str(i)];                                         % Legend array
        scatter3(Obj.Reshaped_PCA(1,:,i),Obj.Reshaped_PCA(2,:,i),...
            Obj.Reshaped_PCA(3,:,i),C{i},'filled','DisplayName',txt)
        hold on
    end
    legend(Obj.Odor_List)
    legend('Location','northwest')
    grid on
    axis equal
    xlabel('1st PC')
    ylabel('2nd PC')
    zlabel('3rd PC')
    set(gca,'FontSize',22,'LineWidth',2)
end

%% PCA vraiances plot
% Variance explained
% All principal components together explain 100% of the sample variance.
% To obtain the percentage of variance explained by each component, sum all
% eigenvalues (latent), then divide each eigenvalue by this sum and multiply
% by 100.

Sum_EigenVectors = sum(Obj.latent);
Percentage_Variance = (Obj.latent/Sum_EigenVectors)*100;

if Obj.Flag_MultiDim_PCA == 1
    % Do nothing
else
    figure
    bar(Percentage_Variance)
    set(gca,'FontSize',22,'LineWidth',2)
    xlabel('PCA Component')
    ylabel('Variance %')
    xlim([0 50])
%     axis tight
end

end
