# Supplementary material for: Differential Encoding of Odor and Place in the Mouse Piriform and Entorhinal Cortex
Source: eNeuro. 2025 Oct 7;12(10):ENEURO.0026-25.2025. doi: 10.1523/ENEURO.0026-25.2025 (PMC12507510; doi:10.1523/ENEURO.0026-25.2025)
Supplement: Data 1 — Odor encoding analysis codes This MATLAB codebase provides a pipeline for processing and analyzing calcium imaging data from freely-moving and head-fixed odor-detection experiments. The analysis includes event-aligned calcium trace extraction, normalization, dimensionality reduction, classification (KNN and SVM), as well as single-cell and population response profiling. Additional tools support alignment across behavioral contexts to test context-dependent odor coding. The modular design enables flexible and reproducible analysis across multiple datasets. Download Data 1, ZIP file. [file eneuro-12-ENEURO.0026-25.2025-s005.zip › Odor coding analysis_codebase/@AnalysisClass/PCA_Distances.m]

function [Obj] = PCA_Distances(Obj)
% PCA distances
%
% This function computes distances in PCA space to characterize separation
% between trials within odor clusters. It calculates pairwise Euclidean
% distances between trials and then averages these distances to obtain the
% mean and standard deviation of distances for each odor cluster.
%
% The implementation uses standard MATLAB functions for distance computation
% and summary statistics.
%
% No sub-functions

%% Initialization
% Figure parameter: defining separation lines
Odor_PlotLines = Obj.Odors_Num+1;

%% PCA distances between trials per odor
% Selected_Odor = 1;
% Trial_Set = 1:Obj.Trials_Num;
% Combination_Regime = 2;                                                     % 2 by 2 comparison
% Combinations_Trials = nchoosek(Trial_Set,Combination_Regime);               % Calculation of the combinations
% ArrangedCombinations_Trials = zeros(1,numel(Combinations_Trials));          % Idea: even and odd combination
% dim = 2;                                                                    % For the mean's direction

% %% Data structure - Convert PCA double vector to cell structure
% % Struct for saving PCA values per dimension
% % Data structure: i, j, k
% % i: PCA values (3 first coordinates in the PCA space)
% % j: trial num, k: odor num
% % for i = 1:Obj.Odors_Num
% %     for j = 1:Obj.Trials_Num
% %         for k = 1:Obj.PCA_Element_Num
% %             PCADimensions_perTrial_perOdor{k,j,i} = Obj.Reshaped_PCA(k,j,i);
% %         end
% %     end
% % end
%
% PCADimensions_perTrial_perOdor = num2cell(Obj.Reshaped_PCA);

% %% All trial combinations for calculating pair-wise PCA distances
% % Trial combinations 5x2
% % All combinations that should be passed to the arguments
% % Organizing vector Combinations_Trials's elements into even (first column)
% % odd (second column) structure.
% % Organizing even array elements
% for i = 1 % Column 1 of Combinations_Trials
%     for j = 1:size(Combinations_Trials,1)
%         ArrangedCombinations_Trials(j*2-1) = Combinations_Trials(j,i);
%     end
% end
% % Organizing odd array elements
% for i = 2 % Column 2 of Combinations_Trials
%     for j = 1:size(Combinations_Trials,1)
%         ArrangedCombinations_Trials(j*2) = Combinations_Trials(j,i);
%     end
% end

% %% Euclidean distances of all trial-pairs and odors
% % Compute the Euclidean distance between 2 trials
% % Data structure:
% % i,j: 3x3 comparision per 3 dimensions (x,y,z)
% % k,l: trial-pair num, odor num (ex. 10 comparisons of 3x3 per odor)
% % Pairwise distance between observation i in X and observation j in Y.
% % Type: Euclidean distance.
% % Final structure: 3,3,10,5 -> [distance pair 3x3], trial pairs, odors
% for j = 1:Obj.Odors_Num
%     for i = 1:size(Combinations_Trials,1)
%         Obj.PairWise_PCADist_betweenTrials(:,:,i,j) =...
%             pdist2(cell2mat(PCADimensions_perTrial_perOdor(:,ArrangedCombinations_Trials(i*2-1),j)),...
%             cell2mat(PCADimensions_perTrial_perOdor(:,ArrangedCombinations_Trials(i*2),j)));
%     end
% end

for i = 1:Obj.Odors_Num
    Obj.PairWise_PCADist_betweenTrials(:,i) = pdist(Obj.Reshaped_PCA(:,:,i)');
end

% Mean
Obj.Mean_PairWise_PCADist_betweenTrials = mean(Obj.PairWise_PCADist_betweenTrials);
% SD
Obj.STD_PairWisePCADist_betweenTrials = std(Obj.PairWise_PCADist_betweenTrials);

% %% Mean over components (row), for all trial-pairs and odors
% % Aim: mean of 3x3 distance matrix along rows per all trial-pairs and odors
% % Final structure: 3,10,5
% dim = 2;                                                                    % Mean along rows
% for j = 1:Obj.Odors_Num
%     for i = 1:size(Combinations_Trials,1)
%         Obj.Mean_PairWise_PCADist_betweenTrials(:,:,i,j) =...
%             mean(Obj.PairWise_PCADist_betweenTrials(:,:,i,j),dim);         % Along rows
%     end
% end
% Obj.Mean_PairWise_PCADist_betweenTrials = squeeze(Obj.Mean_PairWise_PCADist_betweenTrials);

% %% Mean and std of the mean distance matrix for all trial-pairs and odors
% % The objective is to take the mean over PCA components (distance matrix),
% % in order to understand the distances and clustering trend in 3D PCA
% % space, by presenting this trend with a simple number.
% % This single number indicates the overall 3D PCA distances per each
% % trial-pair, per odor.
% % Mean over the first dimension, which has 3 components
% %
% % Final structure: 10,5
% for j = 1:Obj.Odors_Num
%     for i = 1:size(Combinations_Trials,1)
%         Obj.Mean2_PairWisePCADist_betweenTrials(i,j) =...
%             mean(Obj.Mean_PairWise_PCADist_betweenTrials(:,i,j));
%     end
% end
% % Standard deviation of the 3 dimensions
% for j = 1:Obj.Odors_Num
%     for i = 1:size(Combinations_Trials,1)
%         Obj.STD_PairWisePCADist_betweenTrials(i,j) =...
%             std(Obj.Mean_PairWise_PCADist_betweenTrials(:,i,j));
%     end
% end
% % Pooled standard deviation - Not used
% for i = 1:Obj.Odors_Num
%     Obj.PooledSTD_PairWisePCADist_Odors(:,i) =...
%         sqrt( sum( Obj.STD_PairWisePCADist_betweenTrials(:,i).^2 )/size(Combinations_Trials,1) );
% end
% % Control - from a Matlab ex.
% % sqrt( (8.7202^2 + 6.54204^2 + 7.43091^2 + 8.60128^2 + 5.25884^2)/5  )

% %%  Mean and std for all odors - mean over dimensions
% Obj.Mean3_PairWisePCADist_TrialsOdors = mean(Obj.Mean2_PairWisePCADist_betweenTrials);
% % Standard deviation of the means of dimensions
% Obj.STD_Mean_betweenTrials = std(Obj.Mean2_PairWisePCADist_betweenTrials);

% %% Plot 1 - trial-pairs - Work - Obj
% for i = 1:Obj.Odors_Num
%     figure
%     errorbar(Obj.Mean2_PairWisePCADist_betweenTrials(:,i), Obj.STD_PairWisePCADist_betweenTrials(:,i))
%     xticks(1:size(Combinations_Trials,1))
%     % xticklabels({'T1-T2','T1-T3','T1-T4','T1-T5','T2-T3','T2-T4','T2-T5',...
%     %     'T3-T4','T3-T5','T4-T5'})
%     ax = gca; ax.LineWidth = 2; ax.Box = 'off';
%     set(gca, 'FontSize', 14);
%     currentFigure = gcf;
%     title(currentFigure.Children(end), ['Odor ', num2str(i)]) % GeneNames(i)
%     ylim([0 1800])
% end

if Obj.Flag_MultiDim_PCA == 1
    % Do nothing
else
    % Plot - trial-pairs
    figure
    hold on
    bar(Obj.Mean_PairWise_PCADist_betweenTrials)
    er = errorbar(Obj.Mean_PairWise_PCADist_betweenTrials,Obj.STD_PairWisePCADist_betweenTrials,'LineWidth',2); % STD_PairWisePCADist_Odors
    er.Color = [0 1 1];
    er.LineStyle = 'none';
    er.CapSize = 15;
    xticks(1:Obj.Odors_Num)
    xticklabels(char(Obj.Odor_List))
    ylabel('PCA Distance')
    ylim([0 30])
    % axis tight
    hold off
end
xtickangle(45)
set(gca,'FontSize',16,'LineWidth',2)

%% PCA distances between odors
% Initialization
Odor_Set = 1:Obj.Odors_Num;
Combination_Regime = 2;                                                     % 2 by 2 comparison
Combinations_Odors = nchoosek(Odor_Set,Combination_Regime);                 % Calculation of the combinations

% Data structure - calculate pairwise-distance between odors
for j= 1:size(Combinations_Odors,1)
    Obj.PairWise_PCADist_betweenOdors(:,j) =...
        abs( minus(Obj.PairWise_PCADist_betweenTrials(:,Combinations_Odors(j,1)),...
        Obj.PairWise_PCADist_betweenTrials(:,Combinations_Odors(j,2))) );
end
% Mean and std
Obj.Mean_PairWise_PCADist_betweenOdors = mean(Obj.PairWise_PCADist_betweenOdors);
Obj.STD_PairWise_PCADist_betweenOdors = std(Obj.PairWise_PCADist_betweenOdors);

% Plot
% X-tickles
for k = 1:size(Combinations_Odors,1)
    Odor_Combination_str(k) =...
        string([num2str(Combinations_Odors(k,1)) '-' num2str(Combinations_Odors(k,2))]);
end

% Plot
if Obj.Flag_MultiDim_PCA == 1
    % Do nothing
else
    figure
    hold on
    bar(Obj.Mean_PairWise_PCADist_betweenOdors)
    er = errorbar(Obj.Mean_PairWise_PCADist_betweenOdors,Obj.STD_PairWise_PCADist_betweenOdors);
    er.Color = [0 1 1];
    er.LineStyle = 'none';
    xticks(1:size(Combinations_Odors,1))
    xticklabels(Odor_Combination_str)
    xlabel('Odor-pairs')
    ylabel('PCA Distance')
    axis tight
    hold off
end

%% Mean and minimum trial-pair and odor-pair PCA distances
% Mean
MeanAll_PairWise_PCADist_betweenTrials = mean(Obj.Mean_PairWise_PCADist_betweenTrials);
MeanAll_PairWise_PCADist_betweenOdors = mean(Obj.Mean_PairWise_PCADist_betweenOdors);
STDAll_PairWise_PCADist_betweenTrials = std(Obj.Mean_PairWise_PCADist_betweenTrials);
STDAll_PairWise_PCADist_betweenOdors = std(Obj.Mean_PairWise_PCADist_betweenOdors);

% Min
[Min_PairWise_PCADist_betweenTrials,Index_Min_Trialpair] = min(Obj.Mean_PairWise_PCADist_betweenTrials);
[Min_PairWise_PCADist_betweenOdors,Index_Min_Odorpair] =...
    min(Obj.Mean_PairWise_PCADist_betweenOdors);
Min_STD_PairWise_PCADist_betweenTrials = min(Obj.STD_PairWisePCADist_betweenTrials);
Min_STD_PairWise_PCADist_betweenOdors = min(Obj.STD_PairWise_PCADist_betweenOdors);

% Plot - pairwise PCA distance between trials
if Obj.Flag_MultiDim_PCA == 1
    % Do nothing
else
    figure
    subplot(1,2,1)
    title('Average PCA distances')
    hold on
    bar([MeanAll_PairWise_PCADist_betweenTrials,MeanAll_PairWise_PCADist_betweenOdors])
    er = errorbar([MeanAll_PairWise_PCADist_betweenTrials,MeanAll_PairWise_PCADist_betweenOdors],...
        [STDAll_PairWise_PCADist_betweenTrials,STDAll_PairWise_PCADist_betweenOdors]);
    er.Color = [0 1 1];
    er.LineStyle = 'none';
    ylim([0 20])
    xticks([1,2])
    xticklabels({'Trials','Odors'})
    % xlabel('Odor-pairs')
    % ylabel('Mean PCA Distance')
    % axis tight
    hold off
    subplot(1,2,2)
    title('Minimum PCA distances')
    hold on
    bar([Min_PairWise_PCADist_betweenTrials,Min_PairWise_PCADist_betweenOdors])
    er = errorbar([Min_PairWise_PCADist_betweenTrials,Min_PairWise_PCADist_betweenOdors],...
        [Min_STD_PairWise_PCADist_betweenTrials,Min_STD_PairWise_PCADist_betweenOdors]);
    er.Color = [0 1 1];
    er.LineStyle = 'none';
    ylim([0 20])
    xticks([1,2])
    xticklabels({strcat('Odor', num2str(Index_Min_Trialpair)),...
        strcat('Odor-pair',{' '}, Odor_Combination_str(Index_Min_Odorpair))})
    % xlabel('Odor-pairs')
    % ylabel('Minimum PCA Distance')
    % axis tight
    hold off
end

%% Correlation graph of trial-pairs
Obj.PCA_CrossCorr_Coeff = corrcoef(reshape(Obj.Reshaped_PCA,Obj.PCA_Element_Num,Obj.Trials_Num*Obj.Odors_Num));

% Plot
% figure
% imagesc(Obj.PCA_CrossCorr_Coeff)

% Display image with scale-bar and group separation lines
if Obj.Flag_MultiDim_PCA == 1
    % Do nothing
else
    figure
    imagesc(Obj.PCA_CrossCorr_Coeff);
    colorbar
    colormap jet
    caxis([0 1])
    for i = 1:Obj.Trials_Num:Odor_PlotLines*Obj.Trials_Num                       % Multiplication factor is because of all trials and odors
        hold on
        % Vertical lines
        line( [((Odor_PlotLines*i/Odor_PlotLines)+0.5) ((Odor_PlotLines*i/Odor_PlotLines)+0.5)]-1, [0 Odor_PlotLines*Obj.Trials_Num+1], 'Color', 'white', 'LineWidth', 3)
        % Horozontal lines
        line([0 Obj.Trials_Num*Odor_PlotLines+1], [((Obj.Trials_Num*i/Obj.Trials_Num)+0.5) ((Odor_PlotLines*i/Odor_PlotLines)+0.5)]-1, 'Color', 'white', 'LineWidth', 3)
    end
end
set(gca,'FontSize',14,'LineWidth',2)
set(gca,'xtick',Obj.CrossCorr_TickPositions)
set(gca,'XTickLabel',Obj.Odor_List)
set(gca,'ytick',Obj.CrossCorr_TickPositions)
set(gca,'yticklabel',Obj.Odor_List)
% No x and y ticks
% set(gca,'xtick',[])
% set(gca,'xticklabel',[])
% set(gca,'ytick',[])
% set(gca,'yticklabel',[])
% Angle
xtickangle(45)
ytickangle(45)

%% Values for y limit of cross-correlation distances plot
Obj.LwBnd_yLim = -0.4;
Obj.UpBnd_yLim = 0.4;

end
