# Supplementary material for: Differential Encoding of Odor and Place in the Mouse Piriform and Entorhinal Cortex
Source: eNeuro. 2025 Oct 7;12(10):ENEURO.0026-25.2025. doi: 10.1523/ENEURO.0026-25.2025 (PMC12507510; doi:10.1523/ENEURO.0026-25.2025)
Supplement: Data 1 — Odor encoding analysis codes This MATLAB codebase provides a pipeline for processing and analyzing calcium imaging data from freely-moving and head-fixed odor-detection experiments. The analysis includes event-aligned calcium trace extraction, normalization, dimensionality reduction, classification (KNN and SVM), as well as single-cell and population response profiling. Additional tools support alignment across behavioral contexts to test context-dependent odor coding. The modular design enables flexible and reproducible analysis across multiple datasets. Download Data 1, ZIP file. [file eneuro-12-ENEURO.0026-25.2025-s005.zip › Odor coding analysis_codebase/@AnalysisClass/Plotter_KNN_SVM.m]

function Plotter_KNN_SVM(Obj)
% KNN and SVM plotter function
%
% This function superimposes KNN and SVM curves to facilitate visual
% comparison.
%
% Prerequisites:
%   - The user must run the KNN and SVM functions before calling this function.
%
% Implementation notes:
%   - The implementation uses standard MATLAB plotting functions (e.g., plot,
%     hold on, legend, xlabel, ylabel).
%
% No sub-functions

%% Implementation
% Error messages
Message_1 = 'You did not execute KNN function. You must execute both KNN and SVM functions before using this function.';
Message_2 = 'You did not execute SVM function. You must execute both KNN and SVM functions before using this function.';
Message_3 = 'You must execute both KNN and SVM functions before using this function.';

% Plot
if Obj.Flag_Execution_KNN == 1 && Obj.Flag_Execution_SVM == 1
    %% Plot KNN and SVM predictions together
    figure
    plot(Obj.TimeAxis,Obj.SVM_OverallPrediction_W_Offset,'LineWidth',3)
    hold on
    plot(Obj.TimeAxis,Obj.KNN_OverallPrediction_W_Offset,'r','LineWidth',3)
    hold on
    xline(Obj.Stim_Start/Obj.ImagingFreq_Hz,'--','Linewidth',1.5);
    yline(Obj.ChanceLevel,'--b','Linewidth',1.5);
    box off
    legend('SVM','KNN')
    xlabel('Time (s)')
    ylabel('Accuracy (%)')
    set(gca,'FontSize',22,'LineWidth',2)
elseif Obj.Flag_Execution_KNN == 0 && Obj.Flag_Execution_SVM == 1
    error(Message_1)
elseif Obj.Flag_Execution_KNN == 1 && Obj.Flag_Execution_SVM == 0
    error(Message_2)
elseif Obj.Flag_Execution_KNN == 0 && Obj.Flag_Execution_SVM == 0
    error(Message_3)
end

end
