# Supplementary material for: Differential Encoding of Odor and Place in the Mouse Piriform and Entorhinal Cortex
Source: eNeuro. 2025 Oct 7;12(10):ENEURO.0026-25.2025. doi: 10.1523/ENEURO.0026-25.2025 (PMC12507510; doi:10.1523/ENEURO.0026-25.2025)
Supplement: Data 1 — Odor encoding analysis codes This MATLAB codebase provides a pipeline for processing and analyzing calcium imaging data from freely-moving and head-fixed odor-detection experiments. The analysis includes event-aligned calcium trace extraction, normalization, dimensionality reduction, classification (KNN and SVM), as well as single-cell and population response profiling. Additional tools support alignment across behavioral contexts to test context-dependent odor coding. The modular design enables flexible and reproducible analysis across multiple datasets. Download Data 1, ZIP file. [file eneuro-12-ENEURO.0026-25.2025-s005.zip › Odor coding analysis_codebase/@AnalysisClass/PreProcess_RightLeft_LinTrack.m]

function Obj = PreProcess_RightLeft_LinTrack(Obj,Input_Data)
% Complete preprocessing for right- and left-side freely moving data
%
% This function performs the full preprocessing pipeline for a selected
% right or left dataset.
%
% Prerequisites:
%   - The user must choose the combined dataset and execute the combined-data
%     preprocessing section before calling this function.
%
% Behavior:
%   - Resets the initial data parameter and assigns the selected input data
%     (right or left) to this working variable.
%   - Resets the trial number and other required parameters.
%   - Executes the three preprocessing steps on the input data in sequence:
%     moving average, normalization, and deconvolution.
%   - Assigns the normalized data to Global_Input, which serves as the
%     general input parameter for all analysis functions.
%   - Optionally, the user may choose the deconvolved–normalized data as
%     Global_Input instead.
%
% Implementation notes:
%   - The implementation uses the internal sub-functions listed below.
%
% Sub-functions:
%   1. MovingAverage
%   2. Signal_Normalization
%   3. Deconvolution

%% Implementation
Obj.Perm_Reshaped_Final_Matrix = [];
Obj.Perm_Reshaped_Final_Matrix = Input_Data;
Obj.Trials_Num = size(Obj.Perm_Reshaped_Final_Matrix,3);
size(Obj.Perm_Reshaped_Final_Matrix)
Obj.CrossCorr_TickPositions = Obj.CrossCorr_TickPositions/2;
Obj.MaxLim_BarGraph_a = (Obj.Trials_Num-1)+0.86;                            % Reliability bar graph plotting - 11.86
Obj.MaxLim_BarGraph_b = Obj.Trials_Num+0.14;                                % Reliability bar graph plotting - 12.14

% Moving average
Obj = Obj.MovingAverage(Obj);
% Normalization
Obj = Obj.Signal_Normalization(Obj);
% Deconvolution
Obj = Obj.Deconvolution(Obj);

% Define global input of all the analysis except cellular analysis
Obj.Global_Input = Obj.Perm_Reshaped_Normalized_Matrix; % Obj.Perm_Reshaped_Norm_Deconv_Matrix;

end
