# Supplementary material for: Differential Encoding of Odor and Place in the Mouse Piriform and Entorhinal Cortex
Source: eNeuro. 2025 Oct 7;12(10):ENEURO.0026-25.2025. doi: 10.1523/ENEURO.0026-25.2025 (PMC12507510; doi:10.1523/ENEURO.0026-25.2025)
Supplement: Data 1 — Odor encoding analysis codes This MATLAB codebase provides a pipeline for processing and analyzing calcium imaging data from freely-moving and head-fixed odor-detection experiments. The analysis includes event-aligned calcium trace extraction, normalization, dimensionality reduction, classification (KNN and SVM), as well as single-cell and population response profiling. Additional tools support alignment across behavioral contexts to test context-dependent odor coding. The modular design enables flexible and reproducible analysis across multiple datasets. Download Data 1, ZIP file. [file eneuro-12-ENEURO.0026-25.2025-s005.zip › Odor coding analysis_codebase/@AnalysisClass/Raster_ResponseCharac.m]

function [Obj] = Raster_ResponseCharac(Obj)
% Function for extracting raster plot properties
%
% This function takes the mean values of the raster plot (computed by
% RasterPlot_Func), computes the mean amplitude per trial, then calculates
% the overall mean and standard deviation. Finally, it plots the mean
% amplitude of trials per odor.
%
% Prerequisites:
%   - The user must run RasterPlot_Func before calling this function to
%     generate the required raster means.
%
% Implementation notes:
%   - The implementation uses standard MATLAB functions for summary
%     statistics (mean, std) and plotting.
%
% No sub-functions

%% Amplitude of response
MeanAmplitude_perTrial = squeeze(mean(Obj.Mean_Dffs_RasterPlot));           % Mean of cells per trial - over 1D
MeanAmplitude_perOdor = mean(MeanAmplitude_perTrial);                       % Mean of trials per odors - over 1D
STDAmplitude_perOdor  = squeeze(std(MeanAmplitude_perTrial));               % Standard deviation of trials
xt = 1:Obj.Odors_Num;                                                       % X-Ticks

sb = [xt'-ones(size(MeanAmplitude_perTrial,2),1)*0.1, xt'+ones(size(MeanAmplitude_perTrial,2),1)*0.1]; % Short Bar X (SD)
lb = [xt'-ones(size(MeanAmplitude_perTrial,2),1)*0.2, xt'+ones(size(MeanAmplitude_perTrial,2),1)*0.2]; % Long Bar X (mean)

figure
plot(xt, MeanAmplitude_perTrial', '+','LineWidth',2)                        % Scatter plot of trials (mean of cells) per odor
hold on
for j = 1:size(MeanAmplitude_perTrial,2)
    plot(lb(j,:),[1 1]*MeanAmplitude_perOdor(j),... % Mean of trials per odors
    sb(j,:),...
    [1 1]*(MeanAmplitude_perOdor(j)-STDAmplitude_perOdor(j)),sb(j,:),...
    [1 1]*(MeanAmplitude_perOdor(j)+STDAmplitude_perOdor(j)),...
    '-k','LineWidth',2) % SD+-
end
hold off
ylim([-0.2 0.2])
set(gca, 'XTick', xt, 'XTickLabel', char(Obj.Odor_List))
% xlabel('Odors')
ylabel('Response amplitude (\DeltaF/F)')
set(gca,'FontSize',22,'LineWidth',2)
box off

%% Calculation based on area under the curve
% Input_Matrix = Obj.Global_Input;                                            % Input
% % Per trial
% Obj.Integration_Dffs_RasterPlot =...
%     squeeze( trapz(Input_Matrix(Obj.Stim_Start:Obj.Stim_End,:,:,:),1) );    % Area under curve per cell
% Mean_Integration_perTrial = squeeze(mean(Obj.Integration_Dffs_RasterPlot)); % Mean area under the curve per trial
% % Per odor
% STD_Mean_Integration_perOdor = std(Mean_Integration_perTrial);              % Standard deviation of means per trial
% Mean_Integration_perOdor = mean(Mean_Integration_perTrial);                 % Mean of all trials per odor
% % xt = 1:Obj.Odors_Num;                                                       % X-Ticks
% 
% sb = [xt'-ones(size(Mean_Integration_perTrial,2),1)*0.1, xt'+ones(size(Mean_Integration_perTrial,2),1)*0.1]; % Short Bar X (SD)
% lb = [xt'-ones(size(Mean_Integration_perTrial,2),1)*0.2, xt'+ones(size(Mean_Integration_perTrial,2),1)*0.2]; % Long Bar X (mean)
% 
% figure
% plot(xt, Mean_Integration_perTrial', 'x','LineWidth',2)                     % Scatter plot of trials (mean of cells) per odor
% hold on
% for j = 1:size(Mean_Integration_perTrial,2)
%     plot(lb(j,:),[1 1]*Mean_Integration_perOdor(j),... % Mean of trials per odors
%     sb(j,:),...
%     [1 1]*(Mean_Integration_perOdor(j)-STD_Mean_Integration_perOdor(j)),...
%     sb(j,:),...
%     [1 1]*(Mean_Integration_perOdor(j)+STD_Mean_Integration_perOdor(j)),...
%     '-k','LineWidth',2) % SD+-
% end
% hold off
% set(gca, 'XTick', xt, 'XTickLabel', char(Obj.Odor_List))
% % xlabel('Odors')
% ylabel('Area under curve')
% set(gca,'FontSize',22,'LineWidth',2)
% box off

end
