# Supplementary material for: Differential Encoding of Odor and Place in the Mouse Piriform and Entorhinal Cortex
Source: eNeuro. 2025 Oct 7;12(10):ENEURO.0026-25.2025. doi: 10.1523/ENEURO.0026-25.2025 (PMC12507510; doi:10.1523/ENEURO.0026-25.2025)
Supplement: Data 1 — Odor encoding analysis codes This MATLAB codebase provides a pipeline for processing and analyzing calcium imaging data from freely-moving and head-fixed odor-detection experiments. The analysis includes event-aligned calcium trace extraction, normalization, dimensionality reduction, classification (KNN and SVM), as well as single-cell and population response profiling. Additional tools support alignment across behavioral contexts to test context-dependent odor coding. The modular design enables flexible and reproducible analysis across multiple datasets. Download Data 1, ZIP file. [file eneuro-12-ENEURO.0026-25.2025-s005.zip › Odor coding analysis_codebase/@AnalysisClass/RasterPlot_Func.m]

function [Obj] = RasterPlot_Func(Obj,inputArg1,inputArg2)
% Function for generating a raster plot
%
% This function computes the mean activity over the odor-exposure period,
% reduces the data to average cell response amplitudes, sorts the mean cell
% responses in descending order, and generates a raster plot.
%
% Inputs:
%   - Starting and ending frame indices of the odor-exposure period.
%
% Implementation notes:
%   - The implementation uses standard MATLAB plotting functions.
%
% No sub-functions

%% Implementation
% Initialization
Input_Matrix = Obj.Global_Input;

% Mean over time
Obj.Mean_Dffs_RasterPlot =...
    squeeze(mean(Input_Matrix(inputArg1:inputArg2,:,:,:)));

%% Ascending sorting of cells based in response magnitude
% 2D data
Temp = Obj.Mean_Dffs_RasterPlot(:,:);
% Mean cell amplitude
Mean_CellAmplitude = mean(Obj.Mean_Dffs_RasterPlot(:,:),2);
% Ascending sorting and original indices
[~, Index_Original_Sorted] = sort(Mean_CellAmplitude,'descend');
% Sort the original matrix
Obj.Mean_Dffs_RasterPlot_Sorted = Temp(Index_Original_Sorted,:);

%% Display image with scale-bar and group separation lines
figure
imagesc(Obj.Mean_Dffs_RasterPlot_Sorted(:,:)) % Obj.Mean_Dffs_RasterPlot
colormap parula
colorbar
caxis([0.2 1])
for i = 1 : Obj.Trials_Num : Obj.Odors_Num*Obj.Trials_Num                   % Multiplication factor is because of all trials and odors
    hold on
    % Vertical lines
    line( [((Obj.Odors_Num*i/Obj.Odors_Num)+0.5) ((Obj.Odors_Num*i/Obj.Odors_Num)+0.5)]-1, [0 Obj.Cell_Num+1], 'Color', 'white', 'LineWidth', 3)
end
set(gca,'FontSize',14,'LineWidth',2)
set(gca,'xtick',Obj.CrossCorr_TickPositions) % [6 18 30]
set(gca,'XTickLabel',Obj.Odor_List)
% No x and y ticks
% set(gca,'xtick',[])
% set(gca,'xticklabel',[])
set(gca,'ytick',[])
set(gca,'yticklabel',[])
title('Descending sorting of the resp amplitude')
% Angle
% xtickangle(45)

end
