# Supplementary material for: Differential Encoding of Odor and Place in the Mouse Piriform and Entorhinal Cortex
Source: eNeuro. 2025 Oct 7;12(10):ENEURO.0026-25.2025. doi: 10.1523/ENEURO.0026-25.2025 (PMC12507510; doi:10.1523/ENEURO.0026-25.2025)
Supplement: Data 1 — Odor encoding analysis codes This MATLAB codebase provides a pipeline for processing and analyzing calcium imaging data from freely-moving and head-fixed odor-detection experiments. The analysis includes event-aligned calcium trace extraction, normalization, dimensionality reduction, classification (KNN and SVM), as well as single-cell and population response profiling. Additional tools support alignment across behavioral contexts to test context-dependent odor coding. The modular design enables flexible and reproducible analysis across multiple datasets. Download Data 1, ZIP file. [file eneuro-12-ENEURO.0026-25.2025-s005.zip › Odor coding analysis_codebase/@AnalysisClass/Reliability.m]

function Reliability(Obj)
% Function for calculation of reliability
%
% The input to this function comes from ActiveCells_Func, which classifies
% activity into excitatory and inhibitory classes.
%
% Description 1:
%   This part of the algorithm computes the percentage of cells showing
%   excitatory or inhibitory activity per trial. It uses the function sum
%   applied to the Boolean expression "Activation == <type of cell>" (for
%   example, sum(Activation == 1) returns the number of cells behaving as
%   excitatory). The result is divided by the total number of cells
%   monitored during the trial (stored in the variable Data_size), and then
%   multiplied by 100 to obtain a percentage. The percentages are
%   concatenated into two variables—one for excitatory activity and one for
%   inhibitory activity—in order to store and index all values.
%
% Note on array sizes:
%   Activation data may sometimes contain more cells than those monitored
%   during a given trial. This is not a problem because we evaluate only
%   active cells (the sums over inactive cells are zero). Extra cells are
%   assigned zero and therefore remain irrelevant as long as we divide by
%   the true number of monitored cells, stored in Obj.DataSets_Size.
%
% No sub-functions

%% Computing of Mean and STD
Excitatory_PercentageMatrix = [];
Suppression_PercentageMatrix = [];

for Size_Index = 1:size(Obj.ActiveCells_Matrix, 1)
    Excitatory_PercentageMatrix =...
        cat(3,squeeze(100*sum(Obj.ActiveCells_Matrix(Size_Index,:,:,:)==... % Description 1
        1,2)/Obj.DataSets_Size(Size_Index)).', Excitatory_PercentageMatrix);
    Suppression_PercentageMatrix =...
        cat(3,squeeze(100*sum(Obj.ActiveCells_Matrix(Size_Index,:,:,:)==...
        -1,2)/Obj.DataSets_Size(Size_Index)).', Suppression_PercentageMatrix);
end

%% Calculate and plot each mouse
for Mouse = 1:size(Obj.ActiveCells_Matrix, 1)
    Excitatory_Percentage_perMouse = [];
    Suppression_Percentage_perMouse = [];
    
    Excitatory_Percentage_perMouse =...
        Excitatory_PercentageMatrix(:,:,Mouse);
    Suppression_Percentage_perMouse =...
        Suppression_PercentageMatrix(:,:,Mouse);
    % We integrate the aspect of different odors by averaging over its
    % dimension: 7x5 (odors x trials) -> 1x5 (trials)
    Mean_Excitatory_Percentage_perMouse =...
        mean(Excitatory_Percentage_perMouse,1);
    Mean_Suppression_Percentage_perMouse =...
        mean(Suppression_Percentage_perMouse,1);
    % Standard deviation
    STD_Excitatory_Percentage_perMouse =...
        std(Excitatory_Percentage_perMouse);                                % STD over the mean odors from n mice
    STD_Supression_Percentage_perMouse =...
        std(Suppression_Percentage_perMouse);                               % STD over the mean odors from n mice
    
    % Plot
    figure
    hold on
    Exemple=bar([Mean_Excitatory_Percentage_perMouse;...
        Mean_Suppression_Percentage_perMouse].');
    Exemple(1).FaceColor='r';
    Exemple(2).FaceColor='b';
    a = errorbar(0.86:1:Obj.MaxLim_BarGraph_a,...
        Mean_Excitatory_Percentage_perMouse,...                             % Linear track: 0.86:1:11.86 - Head fixed: 0.86:1:4.86
        STD_Excitatory_Percentage_perMouse, 'x','LineWidth',2);
    a.Color = 'black';
    b = errorbar(1.14:1:Obj.MaxLim_BarGraph_b,...
        Mean_Suppression_Percentage_perMouse,...                            % Linear track: 1.14:1:12.14 - Head fixed: 1.14:1:5.14
        STD_Supression_Percentage_perMouse, 'x','LineWidth',2);
    b.Color = 'black';
    xlabel('Trial')
    ylabel('Active cells (%)')
    xticks(1:1:Obj.Trials_Num)
    legend("Excitatory", "Supression");
    title("Percentage of active cells per trial. Mouse " + Mouse);
    set(gca,'FontSize',22,'LineWidth',2)
    hold off
    
end

%% Calculation for all mice
% We integrate the aspect of different mice by averaging over the
% dimension: 7x5x3 (odors x trials x mice) -> 7x5 (odors x trials)
Excitatory_Percentage = mean(Excitatory_PercentageMatrix,3);
Suppression_Percentage = mean(Suppression_PercentageMatrix,3);
% We integrate the aspect of different odors by averaging over the
% dimension: 7x5 (odors x trials) -> 1x5 (trials)
GlobalExcitatory_Percentage = mean(Excitatory_Percentage,1);
GlobalSuppression_Percentage = mean(Suppression_Percentage,1);
STD_Excitatory_Percentage = std(Excitatory_Percentage);                     % STD over the mean of odors from n mice
STD_Supression_Percentage = std(Suppression_Percentage);                    % STD over the mean of odors from n mice

%% Plot for all mice
figure
hold on
Exemple=bar([GlobalExcitatory_Percentage;GlobalSuppression_Percentage].');
Exemple(1).FaceColor='r';
Exemple(2).FaceColor='b';
a = errorbar(0.86:1:Obj.MaxLim_BarGraph_a,GlobalExcitatory_Percentage,...   % Linear track: 0.86:1:11.86 - Head fixed: 0.86:1:4.86
    STD_Excitatory_Percentage, 'x','LineWidth',2);
a.Color = 'black';
b = errorbar(1.14:1:Obj.MaxLim_BarGraph_b,...
    GlobalSuppression_Percentage, STD_Supression_Percentage, 'x',...
    'LineWidth',2);          % Linear track: 1.14:1:12.14 - Head fixed: 1.14:1:5.14
b.Color = 'black';
xlabel('Trial')
ylabel('Active cells (%)')
xticks(1:1:Obj.Trials_Num)
legend("Excitatory", "Supression");
title("Percentage of active cells per trial");
hold off
set(gca,'FontSize',22,'LineWidth',2)

end
