# Supplementary material for: Differential Encoding of Odor and Place in the Mouse Piriform and Entorhinal Cortex
Source: eNeuro. 2025 Oct 7;12(10):ENEURO.0026-25.2025. doi: 10.1523/ENEURO.0026-25.2025 (PMC12507510; doi:10.1523/ENEURO.0026-25.2025)
Supplement: Data 1 — Odor encoding analysis codes This MATLAB codebase provides a pipeline for processing and analyzing calcium imaging data from freely-moving and head-fixed odor-detection experiments. The analysis includes event-aligned calcium trace extraction, normalization, dimensionality reduction, classification (KNN and SVM), as well as single-cell and population response profiling. Additional tools support alignment across behavioral contexts to test context-dependent odor coding. The modular design enables flexible and reproducible analysis across multiple datasets. Download Data 1, ZIP file. [file eneuro-12-ENEURO.0026-25.2025-s005.zip › Odor coding analysis_codebase/@AnalysisClass/Shuffling_Function.m]

function [Obj] = Shuffling_Function(Obj,InputArg)
% Random shuffling function
%
% This function shuffles trials using two algorithms:
%   1) Within cells: breaks the odor structure by shuffling trials inside
%      each cell independently. Cell information is not exchanged across cells.
%   2) Across cells: mixes cellular information by shuffling across cells,
%      while preserving the trial blocks of odors. This is the method used
%      in this work.
%
% The user must choose one of these algorithms. In the output, the raw
% dataset is replaced by the randomly shuffled dataset. This 2D dataset
% will be used as the raw input for all subsequent analyses.
%
% No sub-functions

%% User prompt
% prompt = 'What type of shuffling method do you choose? Shuffling trials within or across cells? [1/2] ';
% Shuffling_Method = input(prompt);

% if (Shuffling_Method ~= 1) && (Shuffling_Method ~= 2)
%     msg = 'You must choose between 1 or 2.';
%     error(msg)
% end

Shuffling_Method = 2;

%% Phase 1
% %% Initialization
Num_Frames_All_Trials = floor(Obj.Num_Frame_Total / (Obj.Trials_Num*Obj.Odors_Num)); % Num of frames per a bloc of trial
% Obj.Total_TraceDuration;

dim = 2;

% Read a block of trial and save in a new matrix
% Algorithm - Saving all the groups in a new array and for all the cells
for i = 1:(Obj.Trials_Num*Obj.Odors_Num)
    for j = 1:Obj.Cell_Num
        Trialsets(i,:,j) =...
            InputArg(j, ((1+(Num_Frames_All_Trials*(i-1))):(Num_Frames_All_Trials*i)) );
    end
end

% Calculate the new number of trials without negative control
Obj.Trials_Num_AllOdors = size(Trialsets,1);

%%  Phase 2 - Choose between algorithms 1 and 2
% Algorithm 1
if Shuffling_Method == 1
    % Random shuffling of trials per cell
    % Random shuffling of trial sets of every cell and saving them in a 3D
    % structure variable: [num of trials, num of frames per odor, num of cells]
    for j = 1:Obj.Cell_Num
        %     for i = 1:Obj.Trials_Num_AllOdors
        %         % Odorsets is a temp to save the current cell for random shuffling
        %         Trialsets(i,:,j) =...
        %             InputArg(j,((1+(Num_Frames_All_Trials*(i-1))):(Num_Frames_All_Trials*i)));
        %     end
        % The cell's trials are randomly shuffled and saved in the
        % 3ed dimension
        Dataset_Trial_Shuffled_Matrix(:,:,j) =...
            Trialsets(randperm(size(Trialsets,1)),:,j);                     % 1 indicates shuffling on the first dimension (trials) (:,:,j)
        % Compare the original Trialset with the randomly shuffled one and save
        % the new position of the trial per each cell. The final index matrix
        % is a column matrix.
        [~,Obj.Ref_Indx_Trials_Shuffled(:,j)] =...
            ismember(Dataset_Trial_Shuffled_Matrix(:,:,j), Trialsets(:,:,j), 'rows');
    end
    
    % Algorithm 2
elseif Shuffling_Method == 2
    % Random shuffling of trials across cells
    % One trial per all cells at each iteration
    for i = 1:Obj.Trials_Num_AllOdors
        Dataset_Trial_Cell_Shuffled_Matrix(i,:,:) =...
            Trialsets(i,:,randperm(size(Trialsets,3))); % 3 indicates shuffling on the third dimension (cells)
    end
    
end

%% Phase 3
if Shuffling_Method == 1
    Temp = Dataset_Trial_Shuffled_Matrix;
elseif Shuffling_Method == 2
    Temp = Dataset_Trial_Cell_Shuffled_Matrix;
end

% Creat a struct
% Step 1 - Creating struct fields
for i = 1:Obj.Trials_Num_AllOdors
    fields{i} = ['Trial_',num2str(i)];
end
% Step 2 - Creating struct
Trial_Data_Struct = cell2struct(repmat({[]},length(fields),1),fields);
% Step 3 - Concatenate all the odor sequences from multi rows to one.
for j = 1:Obj.Cell_Num
    % Temp struct to save the odorset of one cell
    for i = 1:Obj.Trials_Num_AllOdors
        Trial_Data_Struct.(fields{i}) = Temp(i,:,j);
    end
    % First odor set for every iteration
    Concat_Trials = Trial_Data_Struct.(fields{1});
    % Temp struct to concatenate all the fields of struct per odor
    for i = 2:Obj.Trials_Num_AllOdors
        Concat_Trials = cat(dim,Concat_Trials,Trial_Data_Struct.(fields{i}));
    end
    % Saving every odor into a new parameter containing the ensemble of
    % odor sequence per every cell in one row sequence.
    Obj.Traces_Trials_Shuffled(j,:) = Concat_Trials;
end

% Updating final traces with the shuffled data
Obj.Final_Traces = Obj.Traces_Trials_Shuffled;

end
