# Supplementary material for: Differential Encoding of Odor and Place in the Mouse Piriform and Entorhinal Cortex
Source: eNeuro. 2025 Oct 7;12(10):ENEURO.0026-25.2025. doi: 10.1523/ENEURO.0026-25.2025 (PMC12507510; doi:10.1523/ENEURO.0026-25.2025)
Supplement: Data 1 — Odor encoding analysis codes This MATLAB codebase provides a pipeline for processing and analyzing calcium imaging data from freely-moving and head-fixed odor-detection experiments. The analysis includes event-aligned calcium trace extraction, normalization, dimensionality reduction, classification (KNN and SVM), as well as single-cell and population response profiling. Additional tools support alignment across behavioral contexts to test context-dependent odor coding. The modular design enables flexible and reproducible analysis across multiple datasets. Download Data 1, ZIP file. [file eneuro-12-ENEURO.0026-25.2025-s005.zip › Odor coding analysis_codebase/@AnalysisClass/Shuffling_Odor.m]

function [Obj] = Shuffling_Odor(InputArg,Obj)
% Function for shuffling odors
%
% This function takes a dataset with cells × time (frames) and shuffles the
% odor sequences per cell.
%
% Idea:
%   For each cell containing a continuous sequence of odors, the sequence is
%   split into per-odor segments and negative controls are removed. The
%   function then randomly shuffles the odor sets for each cell and stores
%   them in a 3D structure. Finally, the 3D structure is converted back to
%   a 2D array (cells × frames). The randomized odor sequence for each cell
%   is saved in a reference parameter.
%
% Inputs:
%   1) InputArg  a 2D matrix with cells in rows and time (frame units) in columns
%   2) Obj       AnalysisClass object encapsulating dataset parameters
%                (e.g., number of frames, number of odors, negative-control list)
%
% Outputs (object fields):
%   1) Traces_Odor_Shuffled_WO_NegCTRL  2D array (cells × frames) in which each
%      cell’s odor sequence is randomized and may differ from other cells
%   2) Ref_Indx_Odors_Shuffled          reference indices recording the shuffled
%      odor sequence for each cell
%
% Implementation notes:
%   - The implementation uses standard MATLAB indexing and random permutation
%     (e.g., randperm) to reorder odor segments, with reshape/permute as needed
%     to assemble the intermediate 3D structure and final 2D output.
%
% No sub-functions

%% Initialization
Num_Frames_Odor = Obj.Num_Frame_Total / Obj.Odors_Num;
dim = 2;                                                                    % For concatenation

%% Implementation
% Read a block of odor and save in a new matrix
% Algorithm - Saving all the groups in a new array and for all the cells
for i = 1:Obj.Odors_Num
    for j = 1:Obj.Cell_Num
        Odorsets(i,:,j) =...
            InputArg(j, ((1+(Num_Frames_Odor*(i-1))):(Num_Frames_Odor*i)) );
    end
end

% Calculate the new number of odors without negative control
Size = size(Odorsets);
Obj.Num_Odors_WO_NegCtrl = Size(1);

% Idea: Random shuffling of odor sets of every cell and saving them in a 3D
% structure variable: [num of odors, num of frames per odor, num of cells].
for j = 1:Obj.Cell_Num
    for i = 1:Obj.Num_Odors_WO_NegCtrl % Obj.Odors_Num
        % Odorsets is a temp to save the current cell for random shuffling
        Odorsets(i,:,j) =...
            InputArg(j,((1+(Num_Frames_Odor*(i-1))):(Num_Frames_Odor*i)));
    end
    % The cell's odors are randomly shuffled and saved in the 3ed dimension
    Dataset_Odor_Shuffled_Matrix(:,:,j) =...
        Odorsets(randperm(size(Odorsets(:,:,j),1)),:,j);
    % Compare the original Odorset with the randomly shuffled one and save
    % the new position of the odors per each cell. The final index matrix
    % is a column matrix.
    [~,Obj.Ref_Indx_Odors_Shuffled(:,j)] =...
        ismember(Dataset_Odor_Shuffled_Matrix(:,:,j), Odorsets(:,:,j), 'rows');
end

% Creat a struct
% Step 1 - Creating struct fields
for i = 1:Obj.Num_Odors_WO_NegCtrl
    fields{i} = ['Odor_',num2str(i)];
end
% Step 2 - Creating struct
Odor_Data_Struct = cell2struct(repmat({[]},length(fields),1),fields);
% Step 3 - Concatenate all the odor sequences from multi rows to one.
for j = 1:Obj.Cell_Num
    % Temp struct to save the odorset of one cell
    for i = 1:Obj.Num_Odors_WO_NegCtrl
        Odor_Data_Struct.(fields{i}) = Dataset_Odor_Shuffled_Matrix(i,:,j);
    end
    % First odor set for every iteration
    Concat_Odors = Odor_Data_Struct.(fields{1});
    % Temp struct to concatenate all the fields of struct per odor
    for i = 2:Obj.Num_Odors_WO_NegCtrl
        Concat_Odors = cat(dim,Concat_Odors,Odor_Data_Struct.(fields{i}));
    end
    % Saving every odor into a new parameter containing the ensemble of
    % odor sequence per every cell in one row sequence.
    Obj.Traces_Odor_Shuffled_WO_NegCTRL(j,:) = Concat_Odors;
end

end
