# Supplementary material for: Differential Encoding of Odor and Place in the Mouse Piriform and Entorhinal Cortex
Source: eNeuro. 2025 Oct 7;12(10):ENEURO.0026-25.2025. doi: 10.1523/ENEURO.0026-25.2025 (PMC12507510; doi:10.1523/ENEURO.0026-25.2025)
Supplement: Data 1 — Odor encoding analysis codes This MATLAB codebase provides a pipeline for processing and analyzing calcium imaging data from freely-moving and head-fixed odor-detection experiments. The analysis includes event-aligned calcium trace extraction, normalization, dimensionality reduction, classification (KNN and SVM), as well as single-cell and population response profiling. Additional tools support alignment across behavioral contexts to test context-dependent odor coding. The modular design enables flexible and reproducible analysis across multiple datasets. Download Data 1, ZIP file. [file eneuro-12-ENEURO.0026-25.2025-s005.zip › Odor coding analysis_codebase/@AnalysisClass/Signal_Normalization.m]

function Obj = Signal_Normalization(Obj)
% Function for normalization of calcium signals and conversion to ΔF/F
%
% This function takes a smoothed signal and estimates the baseline F0 as
% the mean of its pre-stimulus period. It then converts each trace to ΔF/F
% by normalizing the signal to this baseline. The calculation is applied to
% all calcium traces for each cell, trial, and odor.
%
% Next, it computes the global variance across all trials and odors. Finally,
% it normalizes each cell activity by converting it to a standard score
% (z-score) using the global variance.
%
% Implementation notes:
%   - The implementation uses standard MATLAB functions for averaging and
%     variance/standard-deviation calculations (e.g., mean, std).
%
% No sub-functions

%% Initialization
Obj.Mean_Baseline = zeros;

if Obj.Flag_HeadFixed_FreMo == 0
    % Head-fixed
    Input = Obj.Perm_Reshaped_Final_Matrix;
    Interval_Start = Obj.Normalization_Interval_Start;
    Interval_End = Obj.Normalization_Interval_End;
elseif Obj.Flag_HeadFixed_FreMo == 1 && Obj.Flag_FreelyMoving_Type == 2
    % Freely-moving version 2
    Input = Obj.Linear_Recording_FreMo_Filt;
    Interval_Start = 5; % Obj.Normalization_Interval_Start_FreMo;
    Interval_End = 10; % Obj.Normalization_Interval_End_FreMo;
elseif Obj.Flag_HeadFixed_FreMo == 1 && Obj.Flag_FreelyMoving_Type == 1
    % Freely-moving version 1
    Input = Obj.Extracted_Traces_FreMo;
    Interval_Start = Obj.Normalization_Interval_Start_FreMo;
    Interval_End = Obj.Normalization_Interval_End_FreMo;
end

%% Implementation of z-score
% Parameters
Signal_ArbitraryUnit = zeros(size(Input));                                  % Memory allocation

if Obj.Flag_HeadFixed_FreMo == 0 ||...
        (Obj.Flag_HeadFixed_FreMo == 1 && Obj.Flag_FreelyMoving_Type == 1)
    for k = 1:size(Input,4) % Odor
        for j = 1:size(Input,3) % Trial
            for i = 1:size(Input,2) % cell
                % Calculation of F0: mean value of the baseline within 1s
                % pre-stimulus period, for every cell, trial and odor. The
                % subtraction of each cell's calcium signals from its
                % baseline shift all of them around 0 arbitrary unit.
                Obj.Mean_Baseline = mean(squeeze(...
                    Input(Interval_Start:Interval_End,i,j,k)));
                Signal_ArbitraryUnit(:,i,j,k) =...
                    (Input(:,i,j,k) - Obj.Mean_Baseline);                   % Arbitraty unit
            end
        end
    end
    % Calculation of z-score gives the variance of each cell activity
    % across all trials and odors. In other word, the global variance of a
    % cell.
    % For calculating z-score we devide F0 signals (upper section) to the
    % standard deviation of all trials and odors per all the cells. 
    % This squeezes activity fluctuations into a an average fluctuation.
    DFF_Signal = permute(Signal_ArbitraryUnit, [2 1 3 4]);                  % Permute
    Obj.STD_DFF_Signal = std(DFF_Signal(:,:),1,2);                          % Global std of cells across all trials and odors, over the whole signal duration. 
    zscore =...
        Signal_ArbitraryUnit./...
        repmat(Obj.STD_DFF_Signal',[size(Input,1),1,Obj.Trials_Num,Obj.Odors_Num]); % z-score
end

%% Output
if Obj.Flag_HeadFixed_FreMo == 0
    % Head-fixed
    Obj.Perm_Reshaped_Normalized_Matrix = zscore;
elseif Obj.Flag_HeadFixed_FreMo == 1 && Obj.Flag_FreelyMoving_Type == 1
    % Freely-moving type 1
    Obj.Extracted_Traces_Normalized_FreMo = zscore;
elseif Obj.Flag_HeadFixed_FreMo == 1 && Obj.Flag_FreelyMoving_Type == 2
    % Freely-moving type 2
    Obj.Linear_Recording_FreMo_Filt_Norm = zscore;
end

end
