# Supplementary material for: Differential Encoding of Odor and Place in the Mouse Piriform and Entorhinal Cortex
Source: eNeuro. 2025 Oct 7;12(10):ENEURO.0026-25.2025. doi: 10.1523/ENEURO.0026-25.2025 (PMC12507510; doi:10.1523/ENEURO.0026-25.2025)
Supplement: Data 1 — Odor encoding analysis codes This MATLAB codebase provides a pipeline for processing and analyzing calcium imaging data from freely-moving and head-fixed odor-detection experiments. The analysis includes event-aligned calcium trace extraction, normalization, dimensionality reduction, classification (KNN and SVM), as well as single-cell and population response profiling. Additional tools support alignment across behavioral contexts to test context-dependent odor coding. The modular design enables flexible and reproducible analysis across multiple datasets. Download Data 1, ZIP file. [file eneuro-12-ENEURO.0026-25.2025-s005.zip › Odor coding analysis_codebase/@AnalysisClass/SlidingWindow_Func.m]

function [Obj] = SlidingWindow_Func(Obj)
% Sliding window function
%
% The sliding window allows the classifier to run at every frame. It is
% designed around three main parameters. The window advances frame by frame
% using Obj.Path_Frames, which defines the window’s lower bound and scan
% path. The window length is a user parameter in seconds and is converted
% to frames inside the program. Obj.Series_Frame_UpBnd defines the window’s
% upper bound, calculated as the current frame in Obj.Path_Frames plus the
% window length (in frames). Obj.Bin_Limit indicates the last valid start
% frame and is computed as the total number of frames minus the sliding
% window length.
%
% After each prediction step, the window shifts by one frame, and the
% procedure is repeated until Obj.Bin_Limit is reached.

%% Switch structure
switch Obj.Flag_SlidingWindow
    %% Sliding window for KNN classifier
    case 0
        if Obj.Flag == 0                                                        % All-to-one
            Temp_TimeParam = Obj.Fixed_WinLength_frame;
        elseif Obj.Flag == 1                                                    % All-to-all
            % Window length
%             prompt = 'What is the sliding window length in second? ';
%             Obj.Sliding_WinLength_sec = input(prompt);
            Obj.Sliding_WinLength_frame =...
                Obj.Sliding_WinLength_sec*Obj.ImagingFreq_Hz;                   % Conversion of time to frame
            
            Temp_TimeParam = Obj.Sliding_WinLength_frame;
        end
        
        % Sliding window implementation
        Obj.Bin_Limit =...
            size(Obj.Input_Classifier,1) - (Temp_TimeParam-1);
        % Path - lower bound
        Obj.Path_Frames =...
            1:(size(Obj.Input_Classifier,1) - (Temp_TimeParam-1));
        % Path - upper bound
        Obj.Series_Frame_UpBnd = Obj.Path_Frames + (Temp_TimeParam-1);
        
        % Sliding window - Basic version
        % Obj.Counter = 1;
        % Obj.Path_Frames(Obj.Counter):Obj.Series_Frame_UpBnd(Obj.Counter)
        
        %% For the application: ensemble size classification - KNN classifier
    case 1
        % Limit the pathway of all-to-all algorithm to interval-by-interval
        % Commented parts are from the old version of this part.         
%         Temp_TimeParam = 5; % Frames
        
        % Sliding window implementation
        Obj.Bin_Limit = Obj.Stim_End; %- (Temp_TimeParam-1);                      % The last frame number of full path
        % Path - lower bound
        Obj.Path_Frames = Obj.Stim_Start:Obj.Stim_End; % - (Temp_TimeParam-1);
        % Path - upper bound
        Obj.Series_Frame_UpBnd = Obj.Path_Frames; % + (Temp_TimeParam-1);
        
        %% For the application: freely-moving classification - KNN classifier
    case 2
        % Window length
        Temp_TimeParam = Obj.Fixed_WinLength_frame;                             % Number of frames of the FM data
        
        % For sliding on test data
        % All-to-one - fixed window length
        Obj.Bin_Limit = Obj.Frame_Num_FreMo - (Temp_TimeParam-1);
        % Full path - lower bound
        Obj.Path_Frames = 1:Obj.Frame_Num_FreMo - (Temp_TimeParam-1);
        % Sampling window - upper bound
        Obj.Series_Frame_UpBnd = Obj.Path_Frames + (Temp_TimeParam-1);
        
        %% Sliding window for SVM classifier
    case 3
        % Indices for handling the sliding window (bin)
        if Obj.Flag == 0                                                            % All-to-one
            Temp_TimeParam = Obj.Fixed_WinLength_frame;
        elseif Obj.Flag == 1                                                        % All-to-all
            Temp_TimeParam = Obj.Sliding_WinLength_frame;
        end
        
        % Sliding window implementation
        Obj.Bin_Limit =...
            size(Obj.Input_Classifier,1) - (Temp_TimeParam-1);
        % Full path
        Obj.Path_Frames =...
            1:(size(Obj.Input_Classifier,1) - (Temp_TimeParam-1));
        % Sampling window - upper bound
        Obj.Series_Frame_UpBnd = Obj.Path_Frames + (Temp_TimeParam-1);
    otherwise
        error('You must choose between 0 to 3')
end

end
