# Supplementary material for: Differential Encoding of Odor and Place in the Mouse Piriform and Entorhinal Cortex
Source: eNeuro. 2025 Oct 7;12(10):ENEURO.0026-25.2025. doi: 10.1523/ENEURO.0026-25.2025 (PMC12507510; doi:10.1523/ENEURO.0026-25.2025)
Supplement: Data 1 — Odor encoding analysis codes This MATLAB codebase provides a pipeline for processing and analyzing calcium imaging data from freely-moving and head-fixed odor-detection experiments. The analysis includes event-aligned calcium trace extraction, normalization, dimensionality reduction, classification (KNN and SVM), as well as single-cell and population response profiling. Additional tools support alignment across behavioral contexts to test context-dependent odor coding. The modular design enables flexible and reproducible analysis across multiple datasets. Download Data 1, ZIP file. [file eneuro-12-ENEURO.0026-25.2025-s005.zip › Odor coding analysis_codebase/@AnalysisClass/Sparseness.m]

function [Obj] = Sparseness(Obj)
% Sparseness calculation
%
% This function takes the global input and suppresses the trial dimension
% by averaging across trials. It then reorders the data to [cells × time × odors].
% Sparseness is computed using the formula described in the reference below.
% Finally, the mean and standard deviation of sparseness are calculated and
% plotted.
%
% Reference:
%   Friedrich R.W., Laurent G., Science, 2001, 291(5505), 889–894.
%
% Implementation notes:
%   - The implementation uses standard MATLAB functions for averaging and
%     summary statistics (e.g., mean, std) and plotting.
%
% No sub-functions

%% Adapting the data structure
% Input
Input_Matrix = Obj.Global_Input;
% Mean on trials
Mean_onTrial = squeeze( mean(Input_Matrix,3) );
% New dimensions: cells, time, odors
Mean_onTrial_Perm = permute(Mean_onTrial,[2,1,3]);

%% Sparseness calculation and plot
Obj.Sparseness_Matrix =...
    ( 1 - 1/Obj.Odors_Num*(sum(Mean_onTrial_Perm,3).^2./sum(Mean_onTrial_Perm.^2,3))...
    / (1 - 1/Obj.Odors_Num) );

% Mean and SD of the sparseness matrix
Sparseness_Mean = mean(Obj.Sparseness_Matrix,1);                            % Mean over columns (cells)
Sparseness_SD = std(Obj.Sparseness_Matrix,0,1);                             % SD over columns (cells)

% Plot
if isequal(Obj.Global_Input,Obj.Perm_Reshaped_Norm_Deconv_Matrix)
    TimeAxis_Temp = Obj.TimeAxis;
    TimeAxis_Temp(:,1) = [];
    % Plot
    figure
    shadedErrorBar(TimeAxis_Temp,Sparseness_Mean,Sparseness_SD,'-b',1)
    set(gca,'FontSize',22,'LineWidth',1.5)
    xlabel('Time (s)')
    ylabel('Sparseness')
elseif isequal(Obj.Global_Input,Obj.Perm_Reshaped_Normalized_Matrix)
    figure
    shadedErrorBar(Obj.TimeAxis,Sparseness_Mean,Sparseness_SD,'-b',1)
    set(gca,'FontSize',22,'LineWidth',1.5)
    xlabel('Time (s)')
    ylabel('Sparseness')
elseif Obj.Flag_FreMo_LinearTrack == 1
    figure
    shadedErrorBar(Obj.TimeAxis,Sparseness_Mean,Sparseness_SD,'-b',1)
    set(gca,'FontSize',22,'LineWidth',1.5)
    xlabel('Time (s)')
    ylabel('Sparseness')
end

end
