# Supplementary material for: Differential Encoding of Odor and Place in the Mouse Piriform and Entorhinal Cortex
Source: eNeuro. 2025 Oct 7;12(10):ENEURO.0026-25.2025. doi: 10.1523/ENEURO.0026-25.2025 (PMC12507510; doi:10.1523/ENEURO.0026-25.2025)
Supplement: Data 1 — Odor encoding analysis codes This MATLAB codebase provides a pipeline for processing and analyzing calcium imaging data from freely-moving and head-fixed odor-detection experiments. The analysis includes event-aligned calcium trace extraction, normalization, dimensionality reduction, classification (KNN and SVM), as well as single-cell and population response profiling. Additional tools support alignment across behavioral contexts to test context-dependent odor coding. The modular design enables flexible and reproducible analysis across multiple datasets. Download Data 1, ZIP file. [file eneuro-12-ENEURO.0026-25.2025-s005.zip › Odor coding analysis_codebase/@AnalysisClass/Struct_Convertor_2Dto4D.m]

function [Obj] = Struct_Convertor_2Dto4D(Obj)
% Function for converting 2D data to a 4D structure
%
% Overview:
%   Converts a 2D recording (cells × frames) into a 4D dataset with
%   dimensions: time × cells × trials × odors. Trials are assumed to be
%   contiguous in time and ordered by odor blocks.
%
% Inputs:
%   - Obj.Final_Traces          2D array [cells × total_frames]
%   - Obj.Odors_Num             number of odors
%   - Obj.Trials_Num            number of trials per odor
%   - Obj.Num_Frame_Total       total number of frames in the recording
%   - Obj.Cell_Num              number of recorded cells
%   - Obj.Flag_HeadFixed_FreMo  0 = head-fixed output; 1 = freely moving output
%
% Outputs (object fields):
%   - If Obj.Flag_HeadFixed_FreMo == 0 (head-fixed):
%       Obj.Perm_Reshaped_Final_Matrix  % [time × cells × trials × odors]
%   - If Obj.Flag_HeadFixed_FreMo == 1 (freely moving):
%       Obj.Extracted_Traces_FreMo      % [time × cells × trials × odors]
%
% Prerequisites:
%   - The user must ensure size(Obj.Final_Traces) == [Obj.Cell_Num, Obj.Num_Frame_Total].
%   - The user must ensure Obj.Num_Frame_Total is divisible by
%     (Obj.Odors_Num * Obj.Trials_Num) so that Frames_per_Trial is an integer.
%   - Trials must be stored contiguously and ordered by odor blocks.
%
% Behavior (steps):
%   1) Compute Total_Trials = Odors_Num * Trials_Num and Frames_per_Trial.
%   2) Transpose the data to [frames × cells] for slicing convenience.
%   3) Reshape each cell’s timeline into a stack of single trials:
%      [frames_per_trial × total_trials × cells].
%   4) Permute to [frames_per_trial × cells × total_trials].
%   5) Partition the total_trials dimension into [trials × odors] to produce
%      the 4D array: [time × cells × trials × odors].
%   6) Save the 4D array to the appropriate field, depending on head-fixed
%      vs freely moving mode.
%
% Implementation notes:
%   - The implementation uses standard MATLAB indexing and permute. No toolboxes
%     are required.
%
% No sub-functions

%% Parameters
Total_Trials = Obj.Odors_Num*Obj.Trials_Num;
Frames_per_Trial = Obj.Num_Frame_Total/Total_Trials;
Final_Traces_T = Obj.Final_Traces';

%% Reshaping 1 - break an experiment into single trials
% devide one cell into a stack of single trials
% Structure: frames per trial, all trials
for i = 1:Total_Trials
    Reshaping_1(1:Frames_per_Trial,i) =...
        Final_Traces_T(((1+Frames_per_Trial*(i-1)):(Frames_per_Trial+Frames_per_Trial*(i-1))),1);
end
% size(Reshaping_1)

%% Reshaping 2 - all cells
% Structure: frames per trial, all trials, all cells
for j = 1:Obj.Cell_Num
    for i = 1:Total_Trials
        Reshaping_2(1:Frames_per_Trial,i,j) =...
            Final_Traces_T(((1+Frames_per_Trial*(i-1)):(Frames_per_Trial+Frames_per_Trial*(i-1))),j);
    end
end
% size(Reshaping_2)

%% Switching dimensions
% Structure: frames per trial, all cells, all trials
Prem_Reshaping_3 = permute(Reshaping_2,[1, 3, 2]);
% size(Prem_Reshaping_3)

%% Reshaping 3 - reshaping all rows in the 3ed and 4th dimensions (trials, odors) - All cells
% Structure: frames per trial, all cells, num of trials, num of odors
for i = 1:Obj.Odors_Num
    Output(:,:,1:Obj.Trials_Num,i) =...
        Prem_Reshaping_3(:,:,(1+Obj.Trials_Num*(i-1)):(Obj.Trials_Num+Obj.Trials_Num*(i-1))); % Obj.Perm_Reshaped_Final_Matrix
end

%% Output
if Obj.Flag_HeadFixed_FreMo == 0
    % Head-fixed
    Obj.Perm_Reshaped_Final_Matrix = Output;
elseif Obj.Flag_HeadFixed_FreMo == 1
    % Freely-moving
    Obj.Extracted_Traces_FreMo = Output;
end

end
