# Supplementary material for: Differential Encoding of Odor and Place in the Mouse Piriform and Entorhinal Cortex
Source: eNeuro. 2025 Oct 7;12(10):ENEURO.0026-25.2025. doi: 10.1523/ENEURO.0026-25.2025 (PMC12507510; doi:10.1523/ENEURO.0026-25.2025)
Supplement: Data 1 — Odor encoding analysis codes This MATLAB codebase provides a pipeline for processing and analyzing calcium imaging data from freely-moving and head-fixed odor-detection experiments. The analysis includes event-aligned calcium trace extraction, normalization, dimensionality reduction, classification (KNN and SVM), as well as single-cell and population response profiling. Additional tools support alignment across behavioral contexts to test context-dependent odor coding. The modular design enables flexible and reproducible analysis across multiple datasets. Download Data 1, ZIP file. [file eneuro-12-ENEURO.0026-25.2025-s005.zip › Odor coding analysis_codebase/@AnalysisClass/Struct_Convertor_4Dto2d.m]

function Obj = Struct_Convertor_4Dto2d(Obj)
% Function for converting 4D data to a 2D structure
%
% Overview:
%   Converts a 4D dataset (time × cells × trials × odors) into a 2D matrix
%   (cells × frames) by concatenating trials over time within each odor block.
%   The source 4D input depends on head-fixed vs freely moving mode.
%
% Inputs (object fields):
%   - If Obj.Flag_HeadFixed_FreMo == 0 (head-fixed):
%       Obj.Global_Input              % [time × cells × trials × odors]
%   - If Obj.Flag_HeadFixed_FreMo == 1 (freely moving):
%       Obj.Extracted_Traces_FreMo    % [time × cells × trials × odors]
%   - Obj.Odors_Num                   % number of odors
%   - Obj.Trials_Num                  % number of trials per odor
%
% Outputs (object fields):
%   - Obj.Final_Traces                % [cells × frames] (head-fixed mode)
%   - Obj.Extracted_Traces_2D_FreMo   % [cells × frames] (freely moving mode)
%   - Obj.Frames_per_Trial            % frames per trial (scalar)
%   - Obj.Num_Frame_Total             % total number of frames in the 2D output
%
% Prerequisites:
%   - The user must ensure the 4D input is ordered as [time × cells × trials × odors].
%   - The user must ensure Obj.Odors_Num and Obj.Trials_Num match the input.
%
% Behavior (steps):
%   1) Select the 4D input based on Obj.Flag_HeadFixed_FreMo.
%   2) Permute to [frames × trials × odors × cells] for convenient slicing.
%   3) Determine Obj.Frames_per_Trial from the permuted size.
%   4) For each odor and trial, stack frames sequentially to build a
%      [frames × cells] arrangement, then transpose to [cells × frames].
%   5) Update Obj.Num_Frame_Total and write the 2D matrix to the appropriate
%      output field (head-fixed or freely moving).
%
% Implementation notes:
%   - The implementation uses standard MATLAB functions permute, size, length,
%     transpose, and indexing to rearrange dimensions.
%
% No sub-functions

%% Initialization
if Obj.Flag_HeadFixed_FreMo == 0
    % Head-fixed
    Input = Obj.Global_Input;
elseif Obj.Flag_HeadFixed_FreMo == 1
    % Freely-moving
    Input = Obj.Extracted_Traces_FreMo;
end

% Structure: frames, trials, odors, cells
Perm_4D = permute(Input,[1, 3, 4, 2]);
Size = size(Perm_4D);
Obj.Frames_per_Trial = Size(1);

%% Algorithm
% Structure: frames, cells
for i = 1:Obj.Odors_Num
    for j = Obj.Trials_Num*(i-1)+1:Obj.Trials_Num*i
        if j <= Obj.Trials_Num
            Original_2D_DataStruct(Obj.Frames_per_Trial*(j-1)+1:Obj.Frames_per_Trial*j,:) = Perm_4D(:,j,i,:);
        else
            Original_2D_DataStruct(Obj.Frames_per_Trial*(j-1)+1:Obj.Frames_per_Trial*j,:) = Perm_4D(:,(j-Obj.Trials_Num*(i-1)),i,:);
        end
    end
end
Original_2D_DataStruct = Original_2D_DataStruct';

%% Output
% Write the original matrix to the final traces variable
Obj.Num_Frame_Total = length(Original_2D_DataStruct);

if Obj.Flag_HeadFixed_FreMo == 0
    % Head-fixed
    Obj.Final_Traces = Original_2D_DataStruct;
elseif Obj.Flag_HeadFixed_FreMo == 1
    % Freely-moving
    Obj.Extracted_Traces_2D_FreMo = Original_2D_DataStruct;
end

end
