# Supplementary material for: Differential Encoding of Odor and Place in the Mouse Piriform and Entorhinal Cortex
Source: eNeuro. 2025 Oct 7;12(10):ENEURO.0026-25.2025. doi: 10.1523/ENEURO.0026-25.2025 (PMC12507510; doi:10.1523/ENEURO.0026-25.2025)
Supplement: Data 1 — Odor encoding analysis codes This MATLAB codebase provides a pipeline for processing and analyzing calcium imaging data from freely-moving and head-fixed odor-detection experiments. The analysis includes event-aligned calcium trace extraction, normalization, dimensionality reduction, classification (KNN and SVM), as well as single-cell and population response profiling. Additional tools support alignment across behavioral contexts to test context-dependent odor coding. The modular design enables flexible and reproducible analysis across multiple datasets. Download Data 1, ZIP file. [file eneuro-12-ENEURO.0026-25.2025-s005.zip › Odor coding analysis_codebase/@AnalysisClass/SVM_Classification_EnsembleSize.m]

function Obj = SVM_Classification_EnsembleSize(Obj,CellGroup_Size,Num_Iterations)
% Odor classification in neural ensemble using SVM
%
% This function classifies odors as a function of increasing neural ensemble
% size using an SVM algorithm. It randomly selects groups of 5 cells and
% increases the group size stepwise by 5 until reaching the total number of
% cells. The user may choose a group size other than 5.
%
% For each selected cell group, the function constructs a partial dataset by
% extracting all four dimensions (frames, cells, trials, odors) from the main
% dataset, then invokes SVM_TempoCorr_AveTrialEstim to perform SVM
% classification on each partial dataset. It computes the probabilities of
% correct predictions and their maxima, and stores the classification results
% for each dataset. The procedure is repeated over 100 iterations.
%
% For visualization, probabilities across cell groups are binned using the
% standard MATLAB function histcounts and displayed with imagesc and a
% colormap, providing a color-coded summary of classification probability as
% a function of iteration number and ensemble size.
%
% Implementation notes:
%   - The implementation uses the standard MATLAB functions histcounts and
%     imagesc for plotting.
%
% Sub-functions:
%   1. SVM_TempoCorr_AveTrialEstim

%% Initialization
Obj.Flag = 1;                                                               % All to all 1 / All to one 0 (this mode does not work in this context)
Obj.Flag_SlidingWindow = 1;                                                 % Flag of sliding window function
Obj.Flag_SVM_PartialDataset = 1;
Obj.Sliding_WinLength_sec = 0.25;                                           % Window size (s)
Input = Obj.Global_Input;

%% Itrations
for k = 1:Num_Iterations                                                    % Number of iterations
    Obj.EnsembleSize_Iteration_Counter = k;                                 % Pass the iteration counter to the invoked functions
    
    %% Part 1 - Creation of cell groups
    % Update cell number based on the size of full dataset
    Obj.Cell_Num = size(Input,2);
    
    % Selection of cell groups
    for i = 1:(Obj.Cell_Num/CellGroup_Size)
        CellGroup = i*CellGroup_Size;
        CellSelection{:,i} = num2cell(randi([1 Obj.Cell_Num],CellGroup,1)); % Random selection of n cells
    end
    Obj.CellGroup_Num = size(CellSelection,2);
    
    %% Part 2 - Partial dataset
    % Create sub-datasets with increasing number of cells to pass to the
    % classifier
    for j = 1:Obj.CellGroup_Num
        
        Obj.Counter_Partial_Dataset = j;
        
        Obj.Partial_Dataset =...
            Input(:,cell2mat(CellSelection{j}),:,:);
        size(Obj.Partial_Dataset)
        
        % Update cell number based on the size of sub-population
        Obj.Cell_Num = size(Obj.Partial_Dataset,2);
        
        % Part 3 - Invoking the classifier
        Obj = Obj.SVM_TempoCorr_AveTrialEstim(Obj);
        close all
        
        % Save all the predictions of datasets
        Obj.Predictions_SVM_AllIntervals(:,Obj.Counter_Partial_Dataset)=...
            Obj.Average_All_Estimations_SVM';
        
    end
    
    % Extract maximum of the curve
    for i = 1:Obj.CellGroup_Num                                                 % Number of partial datasets
        Obj.MaxProbability_per_PartialDatasets(:,i) =...
            max(Obj.Predictions_SVM_AllIntervals...
            (Obj.Stim_Start:Obj.Stim_End,i));
    end
    
    % Save the presdictions at every run
    Obj.All_MaxProbability_per_PartialDatasets(:,Obj.EnsembleSize_Iteration_Counter) =...
        Obj.MaxProbability_per_PartialDatasets';
    
end

%% Distribution into bins using hist
for i = 1:Obj.CellGroup_Num
    [N(i,:),~] = histcounts(Obj.All_MaxProbability_per_PartialDatasets(i,:),0:10:100);
end

%% Plotting using imagesc
figure
imagesc(N(:,end:-1:1)'/Num_Iterations)                                      % Division for the calculation of probability
XTicks_Vector = xticks;
set(gca,'XTickLabel',XTicks_Vector*CellGroup_Size)
set(gca,'YTickLabel',100:-10:0)
ylabel('Percent classification correct')
xlabel('Ensemble size')
set(gca,'FontSize',17,'LineWidth',1.5)
colorbar
caxis([0 1])

end
