# Supplementary material for: Differential Encoding of Odor and Place in the Mouse Piriform and Entorhinal Cortex
Source: eNeuro. 2025 Oct 7;12(10):ENEURO.0026-25.2025. doi: 10.1523/ENEURO.0026-25.2025 (PMC12507510; doi:10.1523/ENEURO.0026-25.2025)
Supplement: Data 1 — Odor encoding analysis codes This MATLAB codebase provides a pipeline for processing and analyzing calcium imaging data from freely-moving and head-fixed odor-detection experiments. The analysis includes event-aligned calcium trace extraction, normalization, dimensionality reduction, classification (KNN and SVM), as well as single-cell and population response profiling. Additional tools support alignment across behavioral contexts to test context-dependent odor coding. The modular design enables flexible and reproducible analysis across multiple datasets. Download Data 1, ZIP file. [file eneuro-12-ENEURO.0026-25.2025-s005.zip › Odor coding analysis_codebase/@AnalysisClass/SVM_TempoCorr_AveTrialEstim.m]

function [Obj] = SVM_TempoCorr_AveTrialEstim(Obj)
% Odor classification using support vector machine (SVM) – Master function
%
% This function coordinates all operations for odor classification using an
% SVM with a leave-one-trial-out scheme. At each iteration, one trial is
% selected as the test set and the remaining trials form the training set.
%
% Trial-selection modes:
%   - Selective mode: the user chooses one or more trials as test; the
%     remaining trials are used for training. (Not used in this work.)
%   - Iterative mode: one trial is automatically selected as test at each
%     iteration and the remainder are used for training; the cycle repeats
%     until all trials have been visited. (Used in this work.)
%
% Workflow:
%   1) After trial selection, the training and test arrays are passed to
%      SVM_TempoCorr_ChooseTrial, which performs sliding-window handling,
%      SVM classification, and probability calculations.
%   2) The output of each iteration is the prediction for one trial.
%   3) The master function iterates until all trials have served as test,
%      collecting trial-wise predictions into a matrix.
%   4) The average and standard deviation across trials are computed and
%      plotted to summarize performance.
%
% Flags (the user must set these before calling the function):
%   - Obj.Flag = 1  →  “all to all”
%   - Obj.Flag = 0  →  “all to one”
%   - Obj.Flag_SlidingWindow = 0  →  use Obj.Global_Input as input
%   - Obj.Flag_Iteration_Mode (0/1)  →  enable iterative (leave-one-trial-out) mode
%
% Required parameter:
%   - The user must set the sliding-window length before calling the
%     function: Obj.Sliding_WinLength_sec (units: seconds).
%
% Sub-functions:
%   1. SVM_TempoCorr_ChooseTrial

%% Flag initialization
Obj.Flag_SlidingWindow = 3;                                                 % SVM flag for sliding window function
Obj.Flag = 1;                                                               % All-to-all 1 / All-to-one 0
Obj.Flag_Iteration_Mode = 1;                                                % Enable iteration over all trials

%% One trial out code and SVM function
for i = 1:Obj.Trials_Num
    
    Obj.Ref_Trials_SVM = {};
    for a = 1:Obj.Trials_Num
        Obj.Ref_Trials_SVM(a) = num2cell(a);
    end
    
    % Creating test trials
    Obj.Test_Trials_SVM = i;
    Obj.Test_Trial_Num = length(Obj.Test_Trials_SVM);                       % Determining the number of test trials
    
    % Determine if array is sorted (ascending)
    TF = issorted(Obj.Test_Trials_SVM);
    % Sort the array if not sorted
    if TF == 0
        Obj.Test_Trials_SVM = sort(Obj.Test_Trials_SVM);
    end
    % Exclude test trials from training trials
    for b = length(Obj.Test_Trials_SVM):-1:1
        Obj.Ref_Trials_SVM(Obj.Test_Trials_SVM(b)) = [];                    % Training trial number vector
    end
    
    % Training trials
    Obj.Ref_Trials_SVM = cell2mat(Obj.Ref_Trials_SVM);
    
    % Call SVM function
    Obj = Obj.SVM_TempoCorr_ChooseTrial(Obj);
    
    % Save all estimations
    Obj.All_Estimations_SVM(Obj.Test_Trials_SVM,:) =...
        Obj.Probability_Correct_Estim_SVM';
    
    % Reinitialize SVM parameters
    Obj.Bin_Limit = [];
    Obj.Path_Frames = [];
    Obj.Series_Frame_UpBnd = [];
    Obj.LwBnd_PredictionNum_SVM = [];
    Obj.UpBnd_PredictionNum_SVM = [];
%     Obj.Prediction_SVM_FinalResults = [];
end

% Average of all trials estimations
Obj.Average_All_Estimations_SVM = mean(Obj.All_Estimations_SVM);
Obj.STD_All_Estimations_SVM = std(Obj.All_Estimations_SVM);

% % Plot average estimation
% figure
% plot(Obj.TimeAxis, Obj.Average_All_Estimations_SVM)

%% Plot
if Obj.Flag_MovingAverage == 0
    % Shift the prediction curve to the right, according to the number of
    % windows used for the moving average filter.
    Obj.SVM_OverallPrediction_W_Offset =...
        circshift(Obj.Average_All_Estimations_SVM, [0]); % [0 Obj.WindowWidth]
    % Plot
    Obj.f3 = figure;
    shadedErrorBar(Obj.TimeAxis,Obj.SVM_OverallPrediction_W_Offset,...
        Obj.STD_All_Estimations_SVM,'-r',1)
%     plot(Obj.TimeAxis,Obj.SVM_OverallPrediction_W_Offset,'r','LineWidth',3)
    hold on
    xline(Obj.Stim_Start/Obj.ImagingFreq_Hz,'--','Linewidth',1.5);
    yline(Obj.ChanceLevel,'--b','Linewidth',1.5);
    xlabel('Time (s)')
    ylabel('Accuracy (%)')
    ylim([-1 120]);
    title("Sliding win duration " + Obj.Sliding_WinLength_sec + " s")
    set(gca,'FontSize',22,'LineWidth',2)
elseif isempty(Obj.Flag_MovingAverage)
    % If no moving average is applied
    Obj.f3 = figure;
    plot(Obj.TimeAxis, Obj.Average_All_Estimations_SVM','LineWidth',3);
    hold on
    xline(Obj.Stim_Start/Obj.ImagingFreq_Hz,'--','Linewidth',1.5);
    yline(Obj.ChanceLevel,'--b','Linewidth',1.5);
    xlabel('Time (s)')
    ylabel('Accuracy (%)')
    ylim([-1 100]);
    title("Sliding win duration " + Obj.Sliding_WinLength_sec + " s")
    set(gca,'FontSize',22,'LineWidth',2)
end

%% Execution flag
Obj.Flag_Execution_SVM = 1;

end
