# Supplementary material for: Differential Encoding of Odor and Place in the Mouse Piriform and Entorhinal Cortex
Source: eNeuro. 2025 Oct 7;12(10):ENEURO.0026-25.2025. doi: 10.1523/ENEURO.0026-25.2025 (PMC12507510; doi:10.1523/ENEURO.0026-25.2025)
Supplement: Data 1 — Odor encoding analysis codes This MATLAB codebase provides a pipeline for processing and analyzing calcium imaging data from freely-moving and head-fixed odor-detection experiments. The analysis includes event-aligned calcium trace extraction, normalization, dimensionality reduction, classification (KNN and SVM), as well as single-cell and population response profiling. Additional tools support alignment across behavioral contexts to test context-dependent odor coding. The modular design enables flexible and reproducible analysis across multiple datasets. Download Data 1, ZIP file. [file eneuro-12-ENEURO.0026-25.2025-s005.zip › Odor coding analysis_codebase/@AnalysisClass/SVM_TempoCorr_ChooseTrial.m]

function [Obj] = SVM_TempoCorr_ChooseTrial(Obj)
% Function summary: controls SVM sliding-window “all-to-one” operations.
% The procedure consists of four parts, as detailed below.
%
% Part I: Defining test and reference trials
% - Create a vector containing all trial indices.
% - A dialog box (DiagBx) prompts the user to choose the test trials. The
%   input is converted to a double vector.
% - If the input is not in ascending order, it is sorted.
% - A reference-trial vector is created from the remaining indices of the
%   original vector (all trials).
% - Two messages are displayed in the Command Window reporting the selected
%   test and reference trials.
%
% Part II: Initialization
% This section serves all subsequent SVM steps and has two parts:
% 1) Window/bin parameters:
%    - The number of bins is defined by dividing the number of frames per
%      trial by the bin length.
%    - Each bin has lower and upper bounds. Vertically (lower→upper), the
%      span is set by the bin index. Horizontally, the index range uses
%      (bin_number + 1) to avoid repeating the same window.
% 2) Prediction-vector parameters:
%    - The prediction array depends on the number of bins, the number of
%      odors (rows/columns), and the number of rows determined by the
%      number of test trials.
%    - The prediction matrix indices are defined using the lower/upper bin
%      bounds. Their limits depend on the number of bins and the number of
%      trials (via their product).
%    - The horizontal placement of prediction sets is distributed equally
%      according to the number of test trials.
%
% Part III: Algorithm
% - A multi-class SVM function is called inside a loop; after each call, the
%   prediction result is stored in a struct. The struct has one field per bin.
% - In the main loop, the current time-bin interval is selected via a
%   counter that updates at each iteration.
% - Predictions are first stored in a temporary parameter, then accumulated
%   into an aggregate parameter.
%
% Part IV: Invoking the probability calculator
% - The final parameter that contains all predictions (i.e., Prediction_Data_Struct)
%   is passed to the probability-calculation function to compute percentages
%   and generate plots.
%
% Sub-functions:
% 1. SlidingWindow_Func
% 2. SVM_TempoCorr_DualMode
% 3. SVM_TempoCorr_ProbabCalc

%% Input
if Obj.Flag_SVM_PartialDataset == 1
    Obj.Input_Classifier = Obj.Partial_Dataset;
else
    Obj.Input_Classifier = Obj.Global_Input;
end

%% I. Defining test and reference trials
% If no all trial iteration is wanted Flag_Iteration_Mode should be equal
% to 0.
if Obj.Flag_Iteration_Mode == 0
    
    % Creating a vector of trial numbers
    Obj.Ref_Trials_SVM = {};
    for i = 1:Obj.Trials_Num
        Obj.Ref_Trials_SVM(i) = num2cell(i);
    end
    
    % Prompt user
    dims = [1 80];                                                              % Length of dialogue box
    prompt = 'Use space to separate values';
    title = 'What are the test trials?';
    answer = inputdlg(prompt,title,dims);                                       % Open dialogue box
    % Creating test trials
    Obj.Test_Trials_SVM = str2num(answer{1});                                   % Coverting string (dialogue box input) to number
    Obj.Test_Trial_Num = length(Obj.Test_Trials_SVM);                           % Determining the number of test trials
    
    % Determine if array is sorted (ascending)
    TF = issorted(Obj.Test_Trials_SVM);
    % Sort the array if not sorted
    if TF == 0
        Obj.Test_Trials_SVM = sort(Obj.Test_Trials_SVM);
    end
    % Exclude the test trials from the Ref trials
    for i = length(Obj.Test_Trials_SVM):-1:1
        Obj.Ref_Trials_SVM(Obj.Test_Trials_SVM(i)) = [];                        % Reference trial number vector
    end
    
    % Reference trials
    Obj.Ref_Trials_SVM = cell2mat(Obj.Ref_Trials_SVM);
    
    % Dialogue box
    Message_1 =...
        [' You chose trials ',num2str(Obj.Test_Trials_SVM),' as test. Cool, yeah? '];
    disp(Message_1)
    Message_2 =...
        [' Your reference trials are ',num2str(Obj.Ref_Trials_SVM),'. Enjoy! '];
    disp(Message_2)
    
end

% % Window length
% prompt = 'What is the sliding window length in second? ';
% Obj.Sliding_WinLength_sec = input(prompt);
Obj.Sliding_WinLength_frame = Obj.Sliding_WinLength_sec*Obj.ImagingFreq_Hz; % Conversion of time to frame

%% II. Time intervals - sliding window parameterization
% Call sliding window function
Obj = Obj.SlidingWindow_Func(Obj);

% Boundaries for the indices that determine the prediction numbers. The
% distance between the lower and upper bounds is dependent on the number of
% test trials.
Obj.LwBnd_PredictionNum_SVM =...                                            % Lower bound vector for prediction numbers
    1:Obj.Test_Trial_Num:Obj.Bin_Limit*Obj.Test_Trial_Num;
Obj.UpBnd_PredictionNum_SVM =...                                            % Upper bound vector for prediction numbers
    Obj.LwBnd_PredictionNum_SVM(1)*Obj.Test_Trial_Num:...
    Obj.Test_Trial_Num:Obj.Bin_Limit*Obj.Test_Trial_Num;

%% III. Algorithm
% Creating the fields of struct
count = 0;
for i = 1:Obj.Bin_Limit
    fields{i} = ['Prediction_',num2str(i)];
end

% Calling the multi-class SVM function in loop and saving the prediction
% results of each calling in the struct parameter.
for i = 1:Obj.Bin_Limit
    Obj.Counter = i;
    Obj = Obj.SVM_TempoCorr_DualMode(Obj);                                  % Invoking SVM temporal correlation function
    count = count+1;
    for k = count                                                           % Formula: every round of j saves n vectors
        Prediction_Data_Struct.(fields{k}) =...
            str2double(Obj.Predictions_SVM);
    end
end

% Saving the prediction results of each SVM function call in a parameter
% that accumulates all the prediction results.
for i = 1:Obj.Bin_Limit
    Obj.Prediction_SVM_FinalResults...
        (Obj.LwBnd_PredictionNum_SVM(i):Obj.UpBnd_PredictionNum_SVM(i),:)...
        = Prediction_Data_Struct.(fields{i});
end

% Save predictions of each trial at every loop
Obj.All_Predictions_SVM_AllTrialsOdors(:,:,Obj.Test_Trials_SVM) =...
    Obj.Prediction_SVM_FinalResults;

%% III. Invoke probability calculator function
Obj = Obj.SVM_TempoCorr_ProbabCalc(Obj);

end
