# Supplementary material for: Differential Encoding of Odor and Place in the Mouse Piriform and Entorhinal Cortex
Source: eNeuro. 2025 Oct 7;12(10):ENEURO.0026-25.2025. doi: 10.1523/ENEURO.0026-25.2025 (PMC12507510; doi:10.1523/ENEURO.0026-25.2025)
Supplement: Data 1 — Odor encoding analysis codes This MATLAB codebase provides a pipeline for processing and analyzing calcium imaging data from freely-moving and head-fixed odor-detection experiments. The analysis includes event-aligned calcium trace extraction, normalization, dimensionality reduction, classification (KNN and SVM), as well as single-cell and population response profiling. Additional tools support alignment across behavioral contexts to test context-dependent odor coding. The modular design enables flexible and reproducible analysis across multiple datasets. Download Data 1, ZIP file. [file eneuro-12-ENEURO.0026-25.2025-s005.zip › Odor coding analysis_codebase/@AnalysisClass/SVM_TempoCorr_DualMode.m]

function [Obj] = SVM_TempoCorr_DualMode(Obj)
% SVM algorithm implementation
%
% This function coordinates all procedures for classifying odor responses
% using a support vector machine (SVM) with a sliding-window approach. It
% predicts activity over time by advancing a window frame by frame.
%
% Classification approaches:
%   - "All to all": the sliding window moves in parallel along the time
%     dimension (frames) in both training and test datasets.
%   - "All to one": a fixed window is placed on the test dataset’s odor
%     exposure response, while the sliding window scans the entire time axis
%     of the training dataset. (Not used in this work.)
%
% Feature construction and classification:
%   - From the chosen test and training trials, frames within each sliding
%     window are averaged to form features along the time dimension.
%   - The training feature array is reshaped to a 2D matrix (vectorized)
%     representing cells × (ensemble of odor trials).
%   - Corresponding class labels are generated in an array.
%   - The training matrix and label vector are passed to MATLAB’s fitcecoc
%     to train a multi-class SVM model. The trained model and the test
%     feature matrix are then provided to MATLAB’s predict to obtain
%     classification results (linear-kernel SVM).
%
% Prerequisites:
%   - The user must specify the sliding-window length and select the test
%     and training trials prior to calling this function.
%
% Implementation notes:
%   - The implementation uses the standard MATLAB functions fitcecoc and
%     predict, along with basic reshaping and averaging operations.
%
% No sub-functions

%% Feature selection
% All-to-one
if Obj.Flag == 0
    % Training data
    Obj.Feature_Predicate =...
        squeeze( mean( Obj.Input_Classifier( Obj.Frame_LwBnd:Obj.Frame_UpBnd,:, Obj.Ref_Trials_SVM,: ), 1 ) ); % Fixed time interval
    % Test data
    Obj.Feature_Input =...
        squeeze( mean( Obj.Input_Classifier( Obj.Path_Frames(Obj.Counter):Obj.Series_Frame_UpBnd(Obj.Counter),:, Obj.Test_Trials_SVM,:), 1 ) ); % Varying time interval
% All-to-all
elseif Obj.Flag == 1
    % Training data
    Obj.Feature_Predicate =...
        squeeze( mean( Obj.Input_Classifier( Obj.Path_Frames(Obj.Counter):Obj.Series_Frame_UpBnd(Obj.Counter),:, Obj.Ref_Trials_SVM,: ), 1 ) ); % Varying time interval
    % Test data
    Obj.Feature_Input =...
        squeeze( mean( Obj.Input_Classifier( Obj.Path_Frames(Obj.Counter):Obj.Series_Frame_UpBnd(Obj.Counter),:, Obj.Test_Trials_SVM,:), 1 ) ); % Varying time interval
end

%% Training dataset
Obj.TrainingSet_MultiClass_T =...
    reshape(Obj.Feature_Predicate,size(Obj.Feature_Predicate,1),length(Obj.Ref_Trials_SVM)*Obj.Odors_Num)';

%% Labels
for i = 1:Obj.Odors_Num
    Obj.LabelSet((i-1)*(Obj.Trials_Num - length(Obj.Test_Trials_SVM))+1:(i*(Obj.Trials_Num - length(Obj.Test_Trials_SVM))),1) =...
        i*ones(1,(Obj.Trials_Num - length(Obj.Test_Trials_SVM)));
end

%% Template & model
% SVM template to standardize the predictors
SVMTemplate = templateSVM('Standardize',1,'SaveSupportVectors','on');
% Class names
for i = 1:Obj.Odors_Num
    Obj.Class_Names{i} = num2str(i);
end
% Model, consisting of 7 classes
Obj.Model = fitcecoc(Obj.TrainingSet_MultiClass_T,Obj.LabelSet,'Learners',... % Should match to the number of odors
    SVMTemplate,'ClassNames',Obj.Class_Names,'Verbose',2);

%% Learner's properties
% Obj.Model.ClassNames; % Class names
% CodingMat = Obj.Model.CodingMatrix; % Comparison regime
% Obj.Model.BinaryLearners{1}; % Properties

%% Cross-validation using 10-fold cross-validation
% Obj.CVMdl = crossval(Obj.Model);

% oosLoss = kfoldLoss(Obj.CVMdl); % Estimation of generalization error
% Out of sample calssification error is high: 0.84 (84%), which means that
% the classifier generalizes very bad.

%% Classification
if length(Obj.Test_Trials_SVM) > 1
    for i = 1:Obj.Odors_Num
        Predictions(:,i) = predict(Obj.Model, Obj.Feature_Input(:,:,i)');
    end
    Obj.Predictions_SVM = Predictions;
else
    Obj.Predictions_SVM = predict(Obj.Model, Obj.Feature_Input');
end

end
