# Supplementary material for: Differential Encoding of Odor and Place in the Mouse Piriform and Entorhinal Cortex
Source: eNeuro. 2025 Oct 7;12(10):ENEURO.0026-25.2025. doi: 10.1523/ENEURO.0026-25.2025 (PMC12507510; doi:10.1523/ENEURO.0026-25.2025)
Supplement: Data 1 — Odor encoding analysis codes This MATLAB codebase provides a pipeline for processing and analyzing calcium imaging data from freely-moving and head-fixed odor-detection experiments. The analysis includes event-aligned calcium trace extraction, normalization, dimensionality reduction, classification (KNN and SVM), as well as single-cell and population response profiling. Additional tools support alignment across behavioral contexts to test context-dependent odor coding. The modular design enables flexible and reproducible analysis across multiple datasets. Download Data 1, ZIP file. [file eneuro-12-ENEURO.0026-25.2025-s005.zip › Odor coding analysis_codebase/@AnalysisClass/SVM_TempoCorr_ProbabCalc.m]

function [Obj] = SVM_TempoCorr_ProbabCalc(Obj)
% Probability calculation function for SVM
%
% This function takes odor prediction results and converts them to binary
% outcomes (0 = false, 1 = true) by comparing predicted odor numbers to
% their corresponding column indices. It then calculates the probability of
% correct prediction.
%
% Implementation notes:
%   - The implementation uses standard MATLAB vectorized operations.
%
% No sub-functions

%% I. Algorithm
% 2. Comparison to the order of odors to determine if the prediction is 
% correct or false.
for i = 1:length(Obj.Prediction_SVM_FinalResults)                           % Update the upper limit
    Temp_Prediction(1,:) = Obj.Prediction_SVM_FinalResults(i,:);
    
    for j = 1:Obj.Odors_Num
        Prediction_Array(j,i) = (Temp_Prediction(:,j) == j);
    end
end

%% II. Counting the number of ones to determine the number of correct predictions
% Initialization
TempStorage = zeros(1,length(Obj.Prediction_SVM_FinalResults)); % Update the upper limit
% Loop
for i = 1:length(Obj.Prediction_SVM_FinalResults) % 30 % Check
    UniqueNum = unique(Prediction_Array(:,i));
    NumElem = numel(UniqueNum);
    Count = zeros(NumElem,1);
    for k = 1:NumElem
        Count(k) = sum(Prediction_Array(:,i)==UniqueNum(k));                % Count the number of existing values (0/1) per 0/1 odor sets (column-wise)
        if (UniqueNum == 0 & Count == Obj.Odors_Num)                        % If all the vector elements are 0 (Count's first element = Odor num)
            Count(2,:) = 0;                                                 % There's no correct prediction (1) in Count's second element. The seond element is 0.
        elseif (UniqueNum == 1 & Count == Obj.Odors_Num)                    % If all the vector elements are 1 (Count's second element = Odor num)
            Count(2,:) = Count;                                             % Save the number of 1s as the second element (second element indicates the num of 1s)
            Count(1,:) = 0;                                                 % Save 0 as the first element (first element indicates the num of 0s)
        end
        TempStorage(:,i) = Count(2,:);                                      % The second element of Count gives the number of ones
    end
end

% for k = 1:NumElem
%         Count(k) = sum(Prediction_Array(:,i)==UniqueNum(k));
%         if numel(Count) == 1
%             Count(2,:) = 0;
%         end

%% III. Average of correct prediction per test trials
for i = 1:Obj.Bin_Limit % Obj.Bin_Num_SVM                                                   % Trial set counter - % Update the upper limit
    Temp = Obj.LwBnd_PredictionNum_SVM(i):Obj.UpBnd_PredictionNum_SVM(i);   % Save indices in every iteration and pass it to calculatethe sum
    Average_CorrectPrediction_SVM(:,i) =...
        sum(TempStorage(Temp))/Obj.Test_Trial_Num;                          % Calculate the average in every iteration
end

% (2 trial version)
% % Boundaries for the counter of indices
% LowerBnd_Counter = 1:Obj.Test_Trial_Num:Obj.Bin_Num_SVM;                    % Odd num generator
% UpperBnd_Counter = 2:Obj.Test_Trial_Num:Obj.Bin_Num_SVM;                    % Even num generator
% % Formula - V1
% for i = 1:Obj.Bin_Num_SVM                                                   % Trial set counter
%     Temp = LowerBnd_Counter(i):UpperBnd_Counter(i);                         % Save indices in every iteration and pass it to calculatethe sum
%     Average_CorrectPrediction_Svm(:,i) =...
%         sum(TempStorage(Temp))/Obj.Test_Trial_Num;                          % Calculate the average in every iteration
% end

%% IV. Probability calculation
for i = 1:Obj.Bin_Limit % Update the upper limit
    Obj.Probability_Correct_Estim_SVM(i,:) =...
        round((Average_CorrectPrediction_SVM(i)/Obj.Odors_Num)*100);
end

%% V. Plot
% Bins_Num_Series = 1:Obj.Bin_Num_SVM; % Check
Obj.TimeAxis = (1:Obj.Bin_Limit)/Obj.ImagingFreq_Hz; % Conversion
Obj.TimeAxis = Obj.TimeAxis - Obj.TimeAxis(1); % Removing offset

% figure;
% plot(Obj.TimeAxis, Obj.Probability_Correct_Estim_SVM','LineWidth',2);
% ylim([-1 100])
% xlabel('Time (s)');
% ylabel('Percentage');

end
