# Supplementary material for: Differential Encoding of Odor and Place in the Mouse Piriform and Entorhinal Cortex
Source: eNeuro. 2025 Oct 7;12(10):ENEURO.0026-25.2025. doi: 10.1523/ENEURO.0026-25.2025 (PMC12507510; doi:10.1523/ENEURO.0026-25.2025)
Supplement: Data 1 — Odor encoding analysis codes This MATLAB codebase provides a pipeline for processing and analyzing calcium imaging data from freely-moving and head-fixed odor-detection experiments. The analysis includes event-aligned calcium trace extraction, normalization, dimensionality reduction, classification (KNN and SVM), as well as single-cell and population response profiling. Additional tools support alignment across behavioral contexts to test context-dependent odor coding. The modular design enables flexible and reproducible analysis across multiple datasets. Download Data 1, ZIP file. [file eneuro-12-ENEURO.0026-25.2025-s005.zip › Odor coding analysis_codebase/@AnalysisClass/Threshold_Function.m]

function [Threshold,Mean_Baseline,PositionValue_Array,Cell_Data,Values_Beyond_Threshold] =...
    Threshold_Function(Obj,Type_str,Cell,Trial,Odor,Mouse,...
    Current_CellArray)
% Threshold function
%
% This function sets a vertical threshold (3 × standard deviation) to
% identify the odor-evoked activity segment of the curves.
%
% No sub-functions

%% Threshold computation and applying
% Threshold
Threshold = Obj.Threshold_Parameter*...
    mad(Obj.MiceData.(Obj.fields{Mouse})(Obj.Threshold_Interval_Normalization, Current_CellArray(Cell),Trial,Odor), Obj.MAD_Param);
Mean_Baseline =...
    squeeze(mean(Obj.MiceData.(Obj.fields{Mouse})(Obj.Baseline_Fluctuation_Interval,Current_CellArray(Cell),Trial,Odor)));

% Applying threshold
Cell_Data = squeeze(Obj.MiceData.(Obj.fields{Mouse})...
    (Obj.Main_CellActivity_Interval,Current_CellArray(Cell),Trial,Odor));

if strcmp(Type_str,'Excitatory')
    Values_Beyond_Threshold = Cell_Data >= Mean_Baseline+Threshold;         % New parameter
elseif strcmp(Type_str,'Inhibitory')
    Values_Beyond_Threshold = Cell_Data <= Mean_Baseline-Threshold;
end

%% Creating activity-trend array
% Find the first occurring 0 after a series of 1
% Indicating each value transition
Position = find(diff(Values_Beyond_Threshold(:,1))~=0)+1;
Values = Values_Beyond_Threshold(...
    [1; find(diff(Values_Beyond_Threshold(:,1))~=0)+1],:);
Position_Array = 1;                                                         % Initializing the starting index of array
Position_Array(2:length(Position)+1) =...
    find(diff(Values_Beyond_Threshold(:,1))~=0)+1;
PositionValue_Array = [Position_Array', Values];

end
