# Supplementary material for: Differential Encoding of Odor and Place in the Mouse Piriform and Entorhinal Cortex
Source: eNeuro. 2025 Oct 7;12(10):ENEURO.0026-25.2025. doi: 10.1523/ENEURO.0026-25.2025 (PMC12507510; doi:10.1523/ENEURO.0026-25.2025)
Supplement: Data 1 — Odor encoding analysis codes This MATLAB codebase provides a pipeline for processing and analyzing calcium imaging data from freely-moving and head-fixed odor-detection experiments. The analysis includes event-aligned calcium trace extraction, normalization, dimensionality reduction, classification (KNN and SVM), as well as single-cell and population response profiling. Additional tools support alignment across behavioral contexts to test context-dependent odor coding. The modular design enables flexible and reproducible analysis across multiple datasets. Download Data 1, ZIP file. [file eneuro-12-ENEURO.0026-25.2025-s005.zip › Odor coding analysis_codebase/@AnalysisClass/Trial_Combinator_4D.m]

function [Obj] = Trial_Combinator_4D(Obj)
% Dataset combination over the trial dimension
%
% The aim of this function is to combine multiple 4D datasets along the
% trial dimension (i.e., the 3rd dimension).
%
% Prerequisites:
%   - The user must save all datasets—with the same matrix structure and
%     dimension order—into separate fields of Obj.Dataset_Repository_Struct.
%   - The 4D layout must be consistent across datasets (e.g., time × cells × trials × odors).
%
% Behavior:
%   - After initialization, the function creates the required struct fields
%     and concatenates all datasets stored in Obj.Dataset_Repository_Struct
%     along the trial (3rd) dimension.
%   - The number of datasets is unrestricted; processing is automatic and
%     requires no modification of the function’s algorithms.
%   - After concatenation, the function updates the number of cells and trials.
%   - Finally, the user is prompted to perform baseline normalization of the traces.
%
% Implementation notes:
%   - The implementation uses standard MATLAB struct handling and
%     concatenation (e.g., cat) along the 3rd dimension.
%
% Sub-functions:
%   1. Baseline_Normalization

%% Initialization
Obj.Num_Datasets = length(fieldnames(Obj.Dataset_Repository_Struct));       % Number of datasets to combine
dim = 3;                                                                    % Concatenation over trials

%% Implementation
% Step 1 - Creating the struct fields
for i = 1:Obj.Num_Datasets
    fields{i} = ['Dataset_',num2str(i)];
end
% Step 2 - Concatenate the trials of all datasets to that of the first 
% dataset.
Obj.Combined_Dataset_OverTrial = Obj.Dataset_Repository_Struct.(fields{1});
% Temp struct to concatenate all the fields of struct over trials
for i = 2:Obj.Num_Datasets
    Obj.Combined_Dataset_OverTrial = cat(dim,...
        Obj.Combined_Dataset_OverTrial,...
        Obj.Dataset_Repository_Struct.(fields{i}));
end
Obj.Perm_Reshaped_Final_Matrix = Obj.Combined_Dataset_OverTrial;

%% Update trial cell and odor numbers
Size_4D = size(Obj.Perm_Reshaped_Final_Matrix);
Obj.Cell_Num = Size_4D(2);
Obj.Trials_Num = Size_4D(3);
Obj.Odors_Num = Size_4D(4);

%% Normalization
% prompt = 'Do you want to normalize your data? Y/N [Y]: ';
% str = input(prompt,'s');
% if str == 'Y'
Obj = Obj.Baseline_Normalization(Obj);
% end

%% Removing negative controls - with user prompt
% prompt = 'Do you want to remove negative control odors? Y/N [Y]: ';
% str = input(prompt,'s');
% if str == 'Y'
%     Obj = Obj.NegativeCtrl_Supression(Obj);
% end

%% Basic codes
% Combination along Trials
% dim = 3;
% for i = 1:Obj.Odors_Num
%     for j = 1:Obj.Trials_Num 
%         Combined_Dataset_OverTrial(:,:,1+((j-1)*Num_Datasets):j*Num_Datasets,i) =...
%             cat(dim, Dataset_1(:,:,j,i), Dataset_2(:,:,j,i), Dataset_3(:,:,j,i)); % Dataset_4(:,:,j,i)
%     end
% end
% Size_4D = size(Combined_Dataset_OverTrial);
% 
% Obj.Perm_Reshaped_Normalized_Matrix = Combined_Dataset_OverTrial;
% Obj.Cell_Num = Size_4D(2);
% Obj.Trials_Num = Size_4D(3);

% Series for index generation: 1:3 4:6 7:9 10:12 13:15
% for i = 1:(Num_Datasets*Obj.Trials_Num)
%     % Lower bound: 1+((i-1)*Num_Datasets)
%     % Upper bound: (i*Num_Datasets)
%     1+((i-1)*Num_Datasets):i*Num_Datasets
% end

%% Implementation - V1
% % Initialization
% Obj.Num_Datasets = length(fieldnames(Obj.Dataset_Repository_Struct));
% 
% for i = 1:Obj.Num_Datasets
%     fields{i} = ['Dataset_',num2str(i)];
% end
% 
% % Implementation 
% % Algorithm
% dim = 3;
% for i = 1:Obj.Odors_Num
%     for j = 1:Obj.Trials_Num 
%         Combined_Dataset_OverTrial...
%             (:,:,1+((j-1)*Obj.Num_Datasets):j*Obj.Num_Datasets,i) =...
%             cat(dim, Obj.Dataset_Repository_Struct.(fields{1})(:,:,j,i),...
%             Obj.Dataset_Repository_Struct.(fields{2})(:,:,j,i),...
%             Obj.Dataset_Repository_Struct.(fields{3})(:,:,j,i));            % Add or remove datasets here
%     end
% end

end
