# Supplementary material for: Differential Encoding of Odor and Place in the Mouse Piriform and Entorhinal Cortex
Source: eNeuro. 2025 Oct 7;12(10):ENEURO.0026-25.2025. doi: 10.1523/ENEURO.0026-25.2025 (PMC12507510; doi:10.1523/ENEURO.0026-25.2025)
Supplement: Data 1 — Odor encoding analysis codes This MATLAB codebase provides a pipeline for processing and analyzing calcium imaging data from freely-moving and head-fixed odor-detection experiments. The analysis includes event-aligned calcium trace extraction, normalization, dimensionality reduction, classification (KNN and SVM), as well as single-cell and population response profiling. Additional tools support alignment across behavioral contexts to test context-dependent odor coding. The modular design enables flexible and reproducible analysis across multiple datasets. Download Data 1, ZIP file. [file eneuro-12-ENEURO.0026-25.2025-s005.zip › Odor coding analysis_codebase/@AnalysisClass/Tuning.m]

function Tuning(Obj)
% Function for calculation of tuning
%
% The input to this function comes from ActiveCells_Func, which classifies
% activity into excitatory and inhibitory classes.
%
% Description 1:
%   The algorithm computes the maximum percentage of cell responses as a
%   function of odorant count (e.g., no odorant, 1, 2, …, 7 odorants). These
%   responses are categorized into two states: excitatory and suppression
%   (inhibitory).
%
% No sub-functions

%% Initialization
% An array of strings
for i = 1:Obj.Odors_Num+1
    Labels(i,:) = num2str(i-1);
end

%% Algorithm
Dimensions = size(Obj.ActiveCells_Matrix);
% ExcitatoryActivity_allMice = [];
% SupressionActivity_allMice = [];

for Mouse = 1:Dimensions(1)
    % Initialization for every mouse
    Total_1 = [];
    Total_2 = [];
    for Trials = 1:Dimensions(3)
        % Initialization of the odor number
        Total_Excitation = zeros(Dimensions(4)+1,1);
        Total_Suppression = zeros(Dimensions(4)+1,1);
        % Computing each cell in loop and considering all odors per state
        for Cells = 1: Obj.DataSets_Size(Mouse) % Dimensions(2)
            Total_Excitation(sum(Obj.ActiveCells_Matrix(Mouse,Cells,Trials,:)==1)+1)=... % Description 1
                Total_Excitation(sum(Obj.ActiveCells_Matrix(Mouse,Cells,Trials,:)==1)+1)+1;
            Total_Suppression(sum(Obj.ActiveCells_Matrix(Mouse,Cells,Trials,:)==-1)+1)=...
                Total_Suppression(sum(Obj.ActiveCells_Matrix(Mouse,Cells,Trials,:)==-1)+1)+1;
        end
        % Percentage calculation
        Total_Excitation = Total_Excitation/Obj.DataSets_Size(Mouse)*100;
        Total_Suppression = Total_Suppression/Obj.DataSets_Size(Mouse)*100;
        % Concatenation for adding every trial
        Total_1 = cat(2, Total_1, Total_Excitation);
        Total_2 = cat(2, Total_2, Total_Suppression);
    end
    
    %% Mean and STD over trials per mouse
    % Excitatory activity
    Mean_Exc_perMouse = mean(Total_1,2);
    STD_Exc_perMouse = std(Total_1,0,2);
    % Suppression activity
    Mean_Supp_perMouse = mean(Total_2,2);
    STD_Supp_perMouse = std(Total_2,0,2);
    
    %% Display of each mouse's results
    figure
    hold on
    Bar_Graph = bar([Mean_Exc_perMouse Mean_Supp_perMouse]);
    Bar_Graph(1).FaceColor = "r";
    Bar_Graph(2).FaceColor = "b";
    Error_Excitatory = errorbar(0.86:1:(Obj.Odors_Num+0.86),...
        Mean_Exc_perMouse, STD_Exc_perMouse, 'x','LineWidth',2); % 0.86:1:7.86
    Error_Excitatory.Color = "k";
    Error_Suppression = errorbar(1.13:1:(Obj.Odors_Num+1+0.86),...
        Mean_Supp_perMouse, STD_Supp_perMouse, 'x','LineWidth',2); % 1.13:1:8.13
    Error_Suppression.Color = "k";
    xlabel('Number of odors')
    legend("Excitatory", "Supression")
    xticks(1:Obj.Odors_Num+1)
    xticklabels(Labels) % "6", "7" / ["0", "1", "2", "3", "4", "5"]
    ylabel('Active cells (%)')
    title("Mouse" + Mouse)
    set(gca,'FontSize',22,'LineWidth',2)
    
    %% Data Stockpiling
    % Concatenating the mean excitatory and supression activity of every
    % mouse (mean over trial in prior).
    %     ExcitatoryActivity_allMice =...
    %         cat(2, ExcitatoryActivity_allMice, Mean_Exc_perMouse);
    %     SupressionActivity_allMice =...
    %         cat(2, SupressionActivity_allMice, Mean_Supp_perMouse);
    % Mean per mouse
    ExcitatoryActivity_allMice(:,Mouse) = Mean_Exc_perMouse;
    SupressionActivity_allMice(:,Mouse) = Mean_Supp_perMouse;
    % STD per mouse
    STD_Exc_allMice(:,Mouse) = STD_Exc_perMouse;
    STD_Supp_allMice(:,Mouse) = STD_Supp_perMouse;
end

%% Mean and standard deviation of all mice
% Mean over all mice
Mean_ExcitatoryActivity = mean(ExcitatoryActivity_allMice,2);
Mean_SupressionActivity = mean(SupressionActivity_allMice,2);
% Pooled standard deviation over all mice
STD_ExcitatoryActivity = sqrt( sum(STD_Exc_allMice.^2,2)/Dimensions(1) );
STD_SupressionActivity = sqrt( sum(STD_Supp_allMice.^2,2)/Dimensions(1) );

%% Display of Total Averaged data results
figure
hold on
Bar_Graph = bar([Mean_ExcitatoryActivity Mean_SupressionActivity]);
Bar_Graph(1).FaceColor = "r";
Bar_Graph(2).FaceColor = "b";
Error_Excitatory = errorbar(0.86:1:(Obj.Odors_Num+0.86),...
    Mean_ExcitatoryActivity, STD_ExcitatoryActivity, 'x','LineWidth',2); % std(ExcitatoryActivity_allMice')
Error_Excitatory.Color = "k";
Error_Suppression = errorbar(1.13:1:(Obj.Odors_Num+1+0.86),...
    Mean_SupressionActivity, STD_SupressionActivity, 'x','LineWidth',2); % std(SupressionActivity_allMice')
Error_Suppression.Color = "k";
xlabel('Number of odors')
legend("Excitatory", "Suppression")
xticks(1:Obj.Odors_Num+1)
xticklabels(Labels)
ylabel('Active cells (%)')
title(Mouse + " Mice")
set(gca,'FontSize',22,'LineWidth',2)

%% Display of Total Averaged data results
ColorArray = {[0, 0.4470, 0.7410],[0.8500, 0.3250, 0.0980],...
    [0.9290, 0.6940, 0.1250],[0.4940, 0.1840, 0.5560],...
    [0.4660, 0.6740, 0.1880],[0.3010, 0.7450, 0.9330],...
    [0.6350, 0.0780, 0.1840]};

figure
errorbar(Mean_ExcitatoryActivity,STD_ExcitatoryActivity,'s','Marker',...
    'd','MarkerSize',18,'LineWidth',2,'MarkerEdgeColor','b',...
    'MarkerFaceColor','b','Color','b','CapSize',16)

hold on
for i = 1:Dimensions(1)                                                     % Mouse
    hold on
    plot(ExcitatoryActivity_allMice(:,i).','o','linewidth',2,...
        'Color',ColorArray{i},'MarkerSize',12)
end

xlabel('Number of odors')
legend("Excitatory")
xticks(1:Obj.Odors_Num+1)
xticklabels(Labels)
ylabel('Active cells (%)')
title(Mouse + " Mice")
set(gca,'FontSize',24,'LineWidth',2)
xlim([0.5 4.5])                                                             % For distancing in the beginning and end
ylim([0 80])
box off

end
