# Supplementary material for: Differential Encoding of Odor and Place in the Mouse Piriform and Entorhinal Cortex
Source: eNeuro. 2025 Oct 7;12(10):ENEURO.0026-25.2025. doi: 10.1523/ENEURO.0026-25.2025 (PMC12507510; doi:10.1523/ENEURO.0026-25.2025)
Supplement: Data 1 — Odor encoding analysis codes This MATLAB codebase provides a pipeline for processing and analyzing calcium imaging data from freely-moving and head-fixed odor-detection experiments. The analysis includes event-aligned calcium trace extraction, normalization, dimensionality reduction, classification (KNN and SVM), as well as single-cell and population response profiling. Additional tools support alignment across behavioral contexts to test context-dependent odor coding. The modular design enables flexible and reproducible analysis across multiple datasets. Download Data 1, ZIP file. [file eneuro-12-ENEURO.0026-25.2025-s005.zip › Odor coding analysis_codebase/Analysis_HeadFixed.m]

%% Load data
% Air (control) is odor number 4 
load('Data_HeadFixed.mat');

% Which dataset do you choose?
Dataset = 9;

%% Initialization
% Invoking the class
Obj = AnalysisClass;

% Initialization
Obj = Obj.Initialization_HeadFixed(Obj,HeadFixed_aPC_LEC{2,Dataset});

% % Random Shufflings of trials
% Obj = Obj.Shuffling_Function(Obj,Obj.Final_Traces);

% Creating 4D structure data
Obj = Obj.HeadFixed_DataStruct_Func(Obj);
% Moving average
Obj = Obj.MovingAverage(Obj);
% Normalization
Obj = Obj.Signal_Normalization(Obj);
% Deconvolution
Obj = Obj.Deconvolution(Obj);
% Removing negative controls
Obj = Obj.NegativeCtrl_Supression(Obj);
% Define global input of all the analyses
Obj.Global_Input = Obj.Perm_Reshaped_Normalized_Matrix;

%% Raster plot and response characteristics
Obj = Obj.RasterPlot_Func(Obj,Obj.Stim_Start,Obj.Stim_End);
% Obj = Obj.Raster_ResponseCharac(Obj);

%% Cross-correlation and distances
% Spearman and Pearson similarities
Obj = Obj.Cross_Correlation(Obj,'Pearson'); % 'Spearman'
% Cross-correlation distances
Obj = Obj.CrossCorr_Distances(Obj,Obj.CrossCorr_Coeff);

% % Cosine similarity
Obj = Obj.CrossCorr_Cosine(Obj);
% % Cross-correlation distances
Obj = Obj.CrossCorr_Distances(Obj,Obj.CrossCorr_Coeff_Cos);

%% Principle Component Analysis and distances
Obj = Obj.PCA(Obj);
Obj = Obj.PCA_Distances(Obj); % Question from Alex - Which parts do we keep?

%% Sparseness
Obj = Obj.Sparseness(Obj);

%% KNN - Increasing sliding-window function
Obj = Obj.KNN_Increasing_SlidingWin(Obj);

%% KNN classifier
Obj.Flag = 1;                                                               % All to all 1 / All to one 0
Obj.Flag_SlidingWindow = 0;
Obj.Flag_Prediction_Plotting = 1;                                           % 1 for plotting / 0 for not plotting 
Obj.Sliding_WinLength_sec = 0.25;                                           % Window size (s)

Obj = Obj.KNN_TempoCorr_DualMode(Obj);

%% SVM - Temporal correlation - all trial estimation - All-to-one/-all
Obj.Sliding_WinLength_sec = 0.25;                                           % Window size (s)
Obj = Obj.SVM_TempoCorr_AveTrialEstim(Obj);

%% Plot KNN and SVM predictions together
Obj.Plotter_KNN_SVM(Obj);

%% Smooth classification curves
% KNN
Obj = Obj.ClassificationSmoothing_Func(Obj,Obj.KNN_OverallPrediction_W_Offset);
% SVM
Obj = Obj.ClassificationSmoothing_Func(Obj,Obj.SVM_OverallPrediction_W_Offset);

%% Confusion matrix for KNN and SVM
Obj = Obj.Confusion_Matrix(Obj);

%% Ensemble size classification using KNN
CellGroup_Size = 5; Num_Iterations = 5;
Obj = Obj.KNN_Classification_EnsembleSize(Obj,CellGroup_Size,Num_Iterations);

%% Ensemble size classification using SVM
CellGroup_Size = 5; Num_Iterations = 5;
Obj = Obj.SVM_Classification_EnsembleSize(Obj,CellGroup_Size,Num_Iterations);
