# Supplementary material for: Differential Encoding of Odor and Place in the Mouse Piriform and Entorhinal Cortex
Source: eNeuro. 2025 Oct 7;12(10):ENEURO.0026-25.2025. doi: 10.1523/ENEURO.0026-25.2025 (PMC12507510; doi:10.1523/ENEURO.0026-25.2025)
Supplement: Data 1 — Odor encoding analysis codes This MATLAB codebase provides a pipeline for processing and analyzing calcium imaging data from freely-moving and head-fixed odor-detection experiments. The analysis includes event-aligned calcium trace extraction, normalization, dimensionality reduction, classification (KNN and SVM), as well as single-cell and population response profiling. Additional tools support alignment across behavioral contexts to test context-dependent odor coding. The modular design enables flexible and reproducible analysis across multiple datasets. Download Data 1, ZIP file. [file eneuro-12-ENEURO.0026-25.2025-s005.zip › Odor coding analysis_codebase/CellularAnalysis_FreelyMoving.m]

%% Load data
load('Data_FreelyMoving.mat');
load('CellularData_FreelyMoving.mat');

%% Pre-processing
% Invoking the class
Obj = AnalysisClass;
% Initialization - verify Obj.Fixed_WinLength_sec before starting
Obj = Obj.Initialization_FreelyMoving(Obj, InfoFile_Data{8}, FreelyMoving_aPC_LEC{2,8});

% % Random Shufflings of trials
% Obj = Obj.Shuffling_Function(Obj,Obj.Final_Traces);

% Extract head entry detection (HED) events
Obj = Obj.FreMov_LT_HED_Time_V2(Obj);
% Creating 4D structure data - left-side, right-side and combined datasets
Obj = Obj.FreMov_LT_DataStruct_Func(Obj);
% Moving average
Obj = Obj.MovingAverage(Obj);
% Normalization
Obj = Obj.Signal_Normalization(Obj);
% Deconvolution
Obj = Obj.Deconvolution(Obj);
% Removing negative controls
Obj = Obj.NegativeCtrl_Supression(Obj);
% Define global input of all the analysis except cellular analysis
Obj.Global_Input = Obj.Perm_Reshaped_Normalized_Matrix; % Obj.Perm_Reshaped_Norm_Deconv_Matrix;

%% Pre-processing for individual right and left analysis
Input_Data = Obj.Data_LeftSide; % Obj.Data_RightSide;
Obj = Obj.PreProcess_RightLeft_LinTrack(Obj,Input_Data);
clear Input_Data 

%% Cellular analysis unit
% Inputs for cellular analysis (processed data)

% Dataset_1 = Processed_FM_aPC_Combined_F1498;
% Dataset_2 = Processed_FM_aPC_Combined_F1499;
% Dataset_3 = Processed_FM_aPC_Combined_F1509;
% Dataset_4 = Processed_FM_aPC_Combined_F1514;

Dataset_1 = Processed_FM_LEC_Combined_F1497;
Dataset_2 = Processed_FM_LEC_Combined_F1500;
Dataset_3 = Processed_FM_LEC_Combined_F1506;
Dataset_4 = Processed_FM_LEC_Combined_F1507;

% Mother computation function and active cells percentage
Obj = Obj.ActiveCells_Func(Obj,Dataset_1,Dataset_2,Dataset_3,Dataset_4); % 4D processed data - 
% Reliability
Obj.Reliability(Obj);
% Tuning
Obj.Tuning(Obj);

%% Activity duration
% Mother computation function
Obj = Obj.Activity_Duration_Func(Obj,Dataset_1,Dataset_2,Dataset_3,Dataset_4); % 
% Percentage of responsive cells as a function of activity duration
Obj = Obj.Duration_ResponsiveCells_Func(Obj);

% % Distribution of activity duration per mouse
% yLim = 2.5;
% Obj = Obj.ActivityDuration_Distribution_Func(Obj,yLim);                     % Not included for the submission

% Plot traces
Trial = 2; Odor = 2; Mouse = 2;
Obj.ActivityDuration_Plot(Obj,Trial,Odor,Mouse);
