# Supplementary material for: Differential Encoding of Odor and Place in the Mouse Piriform and Entorhinal Cortex
Source: eNeuro. 2025 Oct 7;12(10):ENEURO.0026-25.2025. doi: 10.1523/ENEURO.0026-25.2025 (PMC12507510; doi:10.1523/ENEURO.0026-25.2025)
Supplement: Data 1 — Odor encoding analysis codes This MATLAB codebase provides a pipeline for processing and analyzing calcium imaging data from freely-moving and head-fixed odor-detection experiments. The analysis includes event-aligned calcium trace extraction, normalization, dimensionality reduction, classification (KNN and SVM), as well as single-cell and population response profiling. Additional tools support alignment across behavioral contexts to test context-dependent odor coding. The modular design enables flexible and reproducible analysis across multiple datasets. Download Data 1, ZIP file. [file eneuro-12-ENEURO.0026-25.2025-s005.zip › Odor coding analysis_codebase/CellularAnalysis_HeadFixed.m]

%% Load data
load('Data_HeadFixed.mat');
load('CellularData_HeadFixed_WAir.mat');

%% Initialization
% Invoking the class
Obj = AnalysisClass;
% Initialization
Obj = Obj.Initialization_HeadFixed(Obj,HeadFixed_aPC_LEC{2,1});

% % Random Shufflings of trials
% Obj = Obj.Shuffling_Function(Obj,Obj.Final_Traces);

% Creating 4D structure data
Obj = Obj.HeadFixed_DataStruct_Func(Obj);
% Moving average
Obj = Obj.MovingAverage(Obj);
% Normalization
Obj = Obj.Signal_Normalization(Obj);
% Deconvolution
Obj = Obj.Deconvolution(Obj);
% Removing negative controls
Obj = Obj.NegativeCtrl_Supression(Obj);
% Define global input of all the analyses
Obj.Global_Input = Obj.Perm_Reshaped_Normalized_Matrix;

%% Cellular analysis unit
% Inputs for cellular analysis (processed data)
Dataset_1 = Processed_HF_aPC_F1498;
Dataset_2 = Processed_HF_aPC_F1509;
Dataset_3 = Processed_HF_aPC_F1514;
% Remove the air
Dataset_1(:,:,:,4) = []; Dataset_2(:,:,:,4) = []; Dataset_3(:,:,:,4) = [];

% Dataset_1 = Processed_HF_LEC_F1495;
% Dataset_2 = Processed_HF_LEC_F1496;
% Dataset_3 = Processed_HF_LEC_F1497;
% Dataset_4 = Processed_HF_LEC_F1500;
% Dataset_5 = Processed_HF_LEC_F1506;
% Dataset_6 = Processed_HF_LEC_F1507;
% % Remove the air
% Dataset_1(:,:,:,4) = []; Dataset_2(:,:,:,4) = []; Dataset_3(:,:,:,4) = [];
% Dataset_4(:,:,:,4) = []; Dataset_5(:,:,:,4) = []; Dataset_6(:,:,:,4) = [];

% Mother computation function and active cells percentage
Obj = Obj.ActiveCells_Func(Obj,Dataset_1,Dataset_2,Dataset_3); % 4D processed data - Dataset_4,Dataset_5,Dataset_6
% % Reliability
% Obj.Reliability(Obj);
% % Tuning
% Obj.Tuning(Obj);

%% Activity duration
% Mother computation function
Obj = Obj.Activity_Duration_Func(Obj,Dataset_1,Dataset_2,Dataset_3); % Dataset_4,Dataset_5,Dataset_6
% Percentage of responsive cells as a function of activity duration
Obj = Obj.Duration_ResponsiveCells_Func(Obj);

% % Distribution of activity duration per mouse
% yLim = 2.5;
% Obj = Obj.ActivityDuration_Distribution_Func(Obj,yLim);                     % Not included for the submission

% % Plot traces
% Trial = 2; Odor = 2; Mouse = 3;
% Obj.ActivityDuration_Plot(Obj,Trial,Odor,Mouse);
