# Supplementary material for: Differential Encoding of Odor and Place in the Mouse Piriform and Entorhinal Cortex
Source: eNeuro. 2025 Oct 7;12(10):ENEURO.0026-25.2025. doi: 10.1523/ENEURO.0026-25.2025 (PMC12507510; doi:10.1523/ENEURO.0026-25.2025)
Supplement: Data 1 — Odor encoding analysis codes This MATLAB codebase provides a pipeline for processing and analyzing calcium imaging data from freely-moving and head-fixed odor-detection experiments. The analysis includes event-aligned calcium trace extraction, normalization, dimensionality reduction, classification (KNN and SVM), as well as single-cell and population response profiling. Additional tools support alignment across behavioral contexts to test context-dependent odor coding. The modular design enables flexible and reproducible analysis across multiple datasets. Download Data 1, ZIP file. [file eneuro-12-ENEURO.0026-25.2025-s005.zip › Odor coding analysis_codebase/Postprocessing/DataPrep_CellAnalys.m]

%% Input
% Choose a single mouse session
Input = RawData_Awake_pPC_F0604_S;

%% Invoking functions
% Do not change
Obj = AnalysisClass;
Obj = Obj.Initialization(Obj,Input);
Obj = Obj.Struct_Convertor_2Dto4D(Obj);
Obj = Obj.MovingAverage(Obj);
Obj = Obj.Signal_Normalization(Obj);
Obj = Obj.NegativeCtrl_Supression(Obj);

%% Output
% Change the name of output variable according to your datatset
Processed_Awake_pPC_F0604_S3 = Obj.Perm_Reshaped_Normalized_Matrix;

% Do not change
clear Obj Input
