# Supplementary material for: Differential Encoding of Odor and Place in the Mouse Piriform and Entorhinal Cortex
Source: eNeuro. 2025 Oct 7;12(10):ENEURO.0026-25.2025. doi: 10.1523/ENEURO.0026-25.2025 (PMC12507510; doi:10.1523/ENEURO.0026-25.2025)
Supplement: Data 1 — Odor encoding analysis codes This MATLAB codebase provides a pipeline for processing and analyzing calcium imaging data from freely-moving and head-fixed odor-detection experiments. The analysis includes event-aligned calcium trace extraction, normalization, dimensionality reduction, classification (KNN and SVM), as well as single-cell and population response profiling. Additional tools support alignment across behavioral contexts to test context-dependent odor coding. The modular design enables flexible and reproducible analysis across multiple datasets. Download Data 1, ZIP file. [file eneuro-12-ENEURO.0026-25.2025-s005.zip › Odor coding analysis_codebase/Postprocessing/Pooling_Merging.m]

%% Linear track: Merging mice - Step before analyzing
% Step 1
% Should be executed for each individual mouse to extract a organized 2D
% data.
Obj = Obj.Struct_Convertor_4Dto2d(Obj);

% Step 2
% Concatenating each mouse data over cell dimension 
dim = 1;
Pooled_aPC_F1498_F1499 = cat(dim,F1498_aPCx_2D,F1499_aPCx_2D);

%% Head-fixed: Merging different sessions - New datasets
% F1507_LEC_HF_Context = Obj.Global_Input;

dim = 2; % Pooling over the cell dimension
% Concatenating over cell dimension 
Pooled_LEC_HF_1495_1496_1507 = cat(dim, F1495_LEC_HF_Context, F1496_LEC_HF_Context, F1507_LEC_HF_Context);

%% Freely moving: Merging different sessions - Ok
dim = 2; % Pooling over the cell dimension

% % Head-fixed - concatenation over cell dimension 
% Pooled_aPC_HF_Combined_1498_1509_1514 = cat(dim,...
%     Processed_HeadFixed_aPC_F1498,...
%     Processed_HeadFixed_aPC_F1509, Processed_HeadFixed_aPC_F1514);

% Freely-moving - concatenation over cell dimension 
Pooled_aPC_FM_Combined_1498_1509_1514_Classifier = cat(dim,...
    F1498_aPC_FM_Combined_Classifier,...
    F1509_aPC_FM_Combined_Classifier,F1514_aPC_FM_Combined_Classifier);

Pooled_aPC_FM_Left_1498_1509_1514_Classifier = cat(dim,...
    F1498_aPC_FM_Left_Classifier,...
    F1509_aPC_FM_Left_Classifier,F1514_aPC_FM_Left_Classifier);

Pooled_aPC_FM_Right_1498_1509_1514_Classifier = cat(dim,...
    F1498_aPC_FM_Right_Classifier,...
    F1509_aPC_FM_Right_Classifier,F1514_aPC_FM_Right_Classifier);

%% Section 1: Pooling 4D data - Step 1
% Step 1 - Create individual variables
% F0491_Plane01_Perm_Reshaped_Final_Matrix
Structurized_Matrices.F0491_Perm_Reshaped_Final_Matrix_Plane_04 =...
    Perm_Reshaped_Final_Matrix;
clear DataInfo Perm_Reshaped_Final_Matrix PreliminaryData

% Pooling - Step 2
dim = 2;
Pooled_Matrix = cat(dim,...
    Structurized_Matrices.F0491_Perm_Reshaped_Final_Matrix_Plane_01,...
    Structurized_Matrices.F0491_Perm_Reshaped_Final_Matrix_Plane_02,...
    Structurized_Matrices.F0491_Perm_Reshaped_Final_Matrix_Plane_03,...
    Structurized_Matrices.F0491_Perm_Reshaped_Final_Matrix_Plane_04...
    );

size(Pooled_Matrix)
clear ans dim

%% Section 2: Pooling 2D data and shuffle for 1 mouse
% Data structure 1
Preliminary_2DPooled_Traces.F0598_FinalTraces_Plane_04 =...
    PreliminaryData.Final_Traces;
clear DataInfo Perm_Reshaped_Final_Matrix PreliminaryData

% Data structure 2
dim = 1;
Pooled_Matrix_1Mouse = cat(dim,...
    Preliminary_2DPooled_Traces.F0598_FinalTraces_Plane_01,...
    Preliminary_2DPooled_Traces.F0598_FinalTraces_Plane_02,...
    Preliminary_2DPooled_Traces.F0598_FinalTraces_Plane_03,...
    Preliminary_2DPooled_Traces.F0598_FinalTraces_Plane_04...
    );

% Random shuffling
Pooled_Shuffled_Matrix_1Mouse =...
Pooled_Matrix_1Mouse(randperm(size(Pooled_Matrix_1Mouse,1)),:);
% Test of shuffling
Cell = 45;
figure
subplot(2,1,1)
plot(Pooled_Matrix_1Mouse(Cell,:))
subplot(2,1,2)
plot(Pooled_Shuffled_Matrix_1Mouse(Cell,:))

% Final pooling - reststructuring
Final_Pooled_Shuffled_Matrix_1Mouse =...
    Matrix_Struct_Formatter...
    (Pooled_Shuffled_Matrix_1Mouse,5,5,2900,169);

%% Section 3: Pooling 4D data and shuffle over mice
% Data structure 1
% Creating data structure from different 2D recordings. "Final_Traces_Mice"
% will contain all these recordings.
Final_Traces_Mice.F0598_Final_Traces_4 = PreliminaryData.Final_Traces;
clear DataInfo Perm_Reshaped_Final_Matrix PreliminaryData

% Data structure 2 - Combine different datasets in one
Preliminary_Pooled_Matrix_Mice = vertcat(...
    Final_Traces_Mice.F0491_Final_Traces_1,...
    Final_Traces_Mice.F0491_Final_Traces_2,...
    Final_Traces_Mice.F0491_Final_Traces_3,...
    Final_Traces_Mice.F0491_Final_Traces_4,...
    Final_Traces_Mice.F0598_Final_Traces_1,...
    Final_Traces_Mice.F0598_Final_Traces_2,...
    Final_Traces_Mice.F0598_Final_Traces_3,...
    Final_Traces_Mice.F0598_Final_Traces_4...
    );
    % Final_Traces_Mice.F0595_Final_Traces_1,...
    % Final_Traces_Mice.F0595_Final_Traces_4,...

% Random shuffling
% "randperm" will generate a list of N random values and sort them,
% returning the second output of sort as result.
Pooled_Shuffle_Matrix =...
Preliminary_Pooled_Matrix_Mice(randperm(size(Preliminary_Pooled_Matrix_Mice,1)),:);

% Final pooling
Pooled_Data_Mice =...
    Matrix_Struct_Formatter...
    (Pooled_Shuffle_Matrix,5,5,2900,404);

%% Pooling 1P
% Pooling - Step 2
dim = 1;
Pooled_Awake_Animal1_S2_Animal2_S1 = cat(dim,Data_Awake_Animal1_S2_T,Data_Awake_Animal2_S1_T);

size(Pooled_Awake_Animal1_S2_Animal2_S1)
