# Supplementary material for: Differential Encoding of Odor and Place in the Mouse Piriform and Entorhinal Cortex
Source: eNeuro. 2025 Oct 7;12(10):ENEURO.0026-25.2025. doi: 10.1523/ENEURO.0026-25.2025 (PMC12507510; doi:10.1523/ENEURO.0026-25.2025)
Supplement: Data 1 — Odor encoding analysis codes This MATLAB codebase provides a pipeline for processing and analyzing calcium imaging data from freely-moving and head-fixed odor-detection experiments. The analysis includes event-aligned calcium trace extraction, normalization, dimensionality reduction, classification (KNN and SVM), as well as single-cell and population response profiling. Additional tools support alignment across behavioral contexts to test context-dependent odor coding. The modular design enables flexible and reproducible analysis across multiple datasets. Download Data 1, ZIP file. [file eneuro-12-ENEURO.0026-25.2025-s005.zip › Odor coding analysis_codebase/Postprocessing/SaveOpenFigures.m]

function [] = SaveOpenFigures(ImageFormat,FileName_str,AnalysisName_str)
%UNTITLED Summary of this function goes here
%   Detailed explanation goes here
FigList = findobj(allchild(0), 'flat', 'Type', 'figure');
% Creat figures names
for i = 1:length(FigList)
    fields = strcat(AnalysisName_str,'_',FileName_str,ImageFormat);
end
% Save open figures
for iFig = 1:length(FigList) % length(FigList):-1:1
    FigHandle = FigList(iFig);
%     FigName   = get(FigHandle, 'Name');
    saveas(FigHandle,fields)
end

close all

end

%% Version 1
% function [] = SaveOpenFigures(ImageFormat)
% %UNTITLED Summary of this function goes here
% %   Detailed explanation goes here
% FigList = findobj(allchild(0), 'flat', 'Type', 'figure');
% % Creat figures names
% for i = 1:length(FigList)
%     fields{i} = ['Figure_',num2str(i),ImageFormat];
% end
% % Save open figures
% for iFig = 1:length(FigList)
%     FigHandle = FigList(iFig);
%     FigName   = get(FigHandle, 'Name');
%     saveas(FigHandle,fields{iFig})
% end
% 
% end

%% For saving all open figures
% function [] = SaveOpenFigures(ImageFormat,FileName_str,AnalysisName_str)
% %UNTITLED Summary of this function goes here
% %   Detailed explanation goes here
% FigList = findobj(allchild(0), 'flat', 'Type', 'figure');
% % Inverting the order of filenames for retrieving them in inverted order
% % for saving, since Matlab saves from the last active figure. The last
% % active figure should always be active first.
% InvertedFileName_str = fliplr(FileName_str);
% % Creat figures names
% for i = 1:length(FigList)
%     fields{i} = [AnalysisName_str,'_',InvertedFileName_str{:,i},ImageFormat];
% end
% % Save open figures
% for iFig = 1:length(FigList) % length(FigList):-1:1
%     FigHandle = FigList(iFig);
% %     FigName   = get(FigHandle, 'Name');
%     saveas(FigHandle,fields{iFig})
% end
% 
% end
