# Supplementary material for: Differential Encoding of Odor and Place in the Mouse Piriform and Entorhinal Cortex
Source: eNeuro. 2025 Oct 7;12(10):ENEURO.0026-25.2025. doi: 10.1523/ENEURO.0026-25.2025 (PMC12507510; doi:10.1523/ENEURO.0026-25.2025)
Supplement: Data 1 — Odor encoding analysis codes This MATLAB codebase provides a pipeline for processing and analyzing calcium imaging data from freely-moving and head-fixed odor-detection experiments. The analysis includes event-aligned calcium trace extraction, normalization, dimensionality reduction, classification (KNN and SVM), as well as single-cell and population response profiling. Additional tools support alignment across behavioral contexts to test context-dependent odor coding. The modular design enables flexible and reproducible analysis across multiple datasets. Download Data 1, ZIP file. [file eneuro-12-ENEURO.0026-25.2025-s005.zip › Odor coding analysis_codebase/Postprocessing/Structuring_Deconv_Data.m]

%% Convert old parameters
% F0598 - befter - Plane_04
% Data info
DataInfo.Num_Trials_per_Odor = 5;
DataInfo.Num_Odors = 5;
DataInfo.Num_Frame_Total = Frame_Num;
DataInfo.Cell_Num = Cell_Num;
DataInfo.Stim_Start = 35;
DataInfo.Stim_End = 45;

% Prem data
PreliminaryData.Final_Traces = Final_Traces;
PreliminaryData.Df = Df;
PreliminaryData.Y_r = Y_r;

Perm_Reshaped_Final_Matrix = Matrix_Struct_Formatter...
    (PreliminaryData.Final_Traces,DataInfo.Num_Odors,DataInfo.Num_Trials_per_Odor,DataInfo.Num_Frame_Total,DataInfo.Cell_Num);

clear Cell_Num
clear Df
clear DMAT_MANIFEST
clear Final_Traces
clear Frame_Num
clear Y_r

size(Perm_Reshaped_Final_Matrix)
clear ans

%% Initialization
% Creat object and assign variable to object
Obj = AnalysisClass
Obj.Final_Traces = PreliminaryData.Final_Traces;
Obj.Stim_Start = DataInfo.Stim_Start;
Obj.Stim_End = DataInfo.Stim_End;
Obj.Perm_Reshaped_Final_Matrix = Perm_Reshaped_Final_Matrix;

%% Deconvolution & filter
tau = 2; dt = 1/2; % dt = frame interval
Obj.DeconvData = diff(Obj.Pooled_Matrix,1,1)*tau/dt+Obj.Pooled_Matrix(2:end,:,:,:);

for i = 1:5 % trial num
    for j = 1:481 % cell num
        for k = 1:5 % odor num
            DeconvData_Filt(:,j,i,k) =...
                Obj.Filter_LP_Butt(Obj.DeconvData(:,j,i,k));
        end
    end
end

%% Plot signals
% Before deconvolution
for i = 1:5
    figure(i)
    plot(squeeze(Pooled_Matrix(:,3,:,i))) % 3
end

figure
plot(PreliminaryData.Final_Traces(3,:))

% After deconvolution and filtering
for i = 1:5
    figure(i)
    plot(squeeze(DeconvData_Filt(:,3,:,i)))
end

%% Cross-correlation
Obj.Cross_Correlation_V5(Obj.Perm_Reshaped_Final_Matrix,Obj)

%% Assign variable to Machine Learning parameters
