# Supplementary material for: Differential Encoding of Odor and Place in the Mouse Piriform and Entorhinal Cortex
Source: eNeuro. 2025 Oct 7;12(10):ENEURO.0026-25.2025. doi: 10.1523/ENEURO.0026-25.2025 (PMC12507510; doi:10.1523/ENEURO.0026-25.2025)
Supplement: Data 1 — Odor encoding analysis codes This MATLAB codebase provides a pipeline for processing and analyzing calcium imaging data from freely-moving and head-fixed odor-detection experiments. The analysis includes event-aligned calcium trace extraction, normalization, dimensionality reduction, classification (KNN and SVM), as well as single-cell and population response profiling. Additional tools support alignment across behavioral contexts to test context-dependent odor coding. The modular design enables flexible and reproducible analysis across multiple datasets. Download Data 1, ZIP file. [file eneuro-12-ENEURO.0026-25.2025-s005.zip › Odor coding analysis_codebase/README.md]

## `Analysis_FreelyMoving`

This script is for analysis of freely moving data. The script is divided into several sections, based on our analysis rationale. We recommend the user execute the script section by section.

In « Load data », « Data_FreelyMoving.mat » is loaded. This MATLAB file contains two cell arrays, « FreelyMoving_aPC_LEC » and « InfoFile_Data ». The first array holds calcium signals from the two regions aPC and LEC. Row 1 contains the mouse name and corresponding region; Row 2 contains the calcium signals (double). Each dataset under « Data_FreelyMoving.mat » is a 2D array, cells in rows and calcium signal time series in columns. « InfoFile_Data » contains experimental parameters extracted from our hardware, notably the head entry detection (HED) frame numbers. « Data_FreelyMoving.mat » is loaded from the Data folder and should be on the MATLAB path.
After loading the calcium signals, they should be pre-processed to be properly formatted and ready for the different analyses. This analysis codebase is object-oriented; first, an object of AnalysisClass is created. Then « Initialization_FreelyMoving » reads the input data and initializes all parameters for the ensemble of analyses. The initialization function takes 3 inputs: the object, the info file, and the calcium data. Since both the info file and calcium data have the same cell format, the column number of « InfoFile_Data » should match that of « FreelyMoving_aPC_LEC ». The row number of « FreelyMoving_aPC_LEC » should always be 2. By changing these column indices, the user can analyze different data. In freely moving analysis, we run the classifiers separately from the rest and we set « Obj.Fixed_WinLength_sec » to 10 s in the initialization function. For the rest of the analyses, such as raster plot or cross-correlation, we set this parameter to 2 s.

The next (optional) step is the random shuffling function, which shuffles cell responses for control. By default it is commented out. If needed, simply uncomment it; it will automatically randomize cell responses.

In our experiments, freely moving calcium signals are recorded continuously during behavioral tasks, and their extraction requires HED events. The function « FreMov_LT_HED_Time_V2 » extracts these events from the info file as frame numbers.
After determining the frame numbers, « FreMov_LT_DataStruct_Func » extracts the corresponding calcium signals. Data are extracted from left and right events. Using several extraction steps, this function creates a 4-dimensional dataset with dimensions frames (pre- and post-stimulus phases), cell, trial, and odor. Two datasets are created based on right and left events (6 trials and 4 odors each). Finally, the right and left datasets are concatenated along the trial dimension (12 trials and 4 odors). The function reports the dimensions of the right, left, and combined data in the Command Window. It also plots an example calcium trace after extraction alongside its raw signal.

After these steps, « Moving_Average » smooths the calcium traces and « Signal_Normalization » normalizes them. Traces used in our work are already deconvolved during calcium image analysis. Therefore, the output of « Deconvolution » is not used.

« NegativeCtrl_Supression » suppresses negative-control odors from the 4D data. The odor numbers are given in the initialization function. If the list is empty, this function has no effect; if one or several odor numbers are provided, it suppresses them from the data.

« Obj.Global_Input » is the final processed dataset passed to the analysis functions. It can be the normalized data or the deconvolved-and-normalized data. As explained above, since we do not need « Deconvolution », we pass the output of the normalization function (« Obj.Perm_Reshaped_Normalized_Matrix ») to « Obj.Global_Input ». This dataset always contains the combined right- and left-side data (12 trials). If a user wants to analyze the right or left dataset (6 trials) individually, they should use the following section.

In this MATLAB codebase, besides the name freely moving, we also use linear track and its abbreviations as equivalent terms; they are used interchangeably.

The section « pre-processing for individual right and left analysis » contains an input selection and a function. The user can choose between « Obj.Data_LeftSide » and « Obj.Data_RightSide » to assign to « Input_Data ». One of these parameters is commented depending on the user’s choice. « PreProcess_RightLeft_LinTrack » assigns the chosen dataset to « Obj.Global_Input » automatically and updates the necessary parameters. From this point on, the user works with the individual dataset for all analyses.
« Raster plot and response characteristics » invokes two functions and plots the results. « RasterPlot_Func » takes 3 input arguments: the object, the beginning of stimulation frame, and the end of stimulation frame. The user may provide any other frame numbers instead of « Obj.Stim_Start » and « Obj.Stim_End ».
« Cross-correlation and distances » computes cross-correlation using Pearson or Spearman in the first part. In the second part, cross-correlation is computed using the cosine similarity algorithm. In each part, cross-correlation distances are also calculated. Moreover, we calculate cross-correlation between the right and left odor channels in the first part.
« Principal component analysis (PCA) and distances » invokes the PCA function, which computes PCA as well as PCA distances and variance.
« Sparseness » computes sparseness.
« KNN – increasing sliding window » computes the maximum classification accuracy as a function of sliding window length from 0 to 2 s.
« KNN – accuracy over time » computes accuracy vs time over 11 s (1 s pre-stimulus and 10 s post-stimulus). Before calling the main function « KNN_TempoCorr_DualMode », 3 flags and 1 parameter are initialized. The current flag values are based on the function’s configuration and we recommend not modifying them. The parameter « Sliding_WinLength_sec » can be modified. Usually 0.25 s gives the highest KNN accuracy.
« SVM – accuracy over time » computes accuracy vs time over 11 s (1 s pre-stimulus and 10 s post-stimulus). Before calling the main function « SVM_TempoCorr_AveTrialEstim », 2 flags and 1 parameter are initialized. The current flag values are based on the function’s configuration and we recommend not modifying them. The parameter « Sliding_WinLength_sec » can be modified. Usually 0.25 s gives the highest SVM accuracy.
« Superimposition of KNN and SVM curves » allows the user to plot these curves together for a close comparison. Prior to running this section, both KNN and SVM must be executed.
« Classification curves smoothing » smooths KNN and SVM curves. We use one function with two separate parameters for KNN and SVM.
« Confusion matrix for KNN and SVM » computes the confusion matrix. The user should execute KNN, SVM, or both before running « Confusion_Matrix ».
« Ensemble size classification using KNN » classifies an increasing ensemble of cells using KNN. It takes 3 input arguments: the object, « CellGroup_Size », and « Num_Iterations ». It is up to the user to set these parameters. We used cell groups of 5 cells with 100 iterations.
« Ensemble size classification using SVM » classifies an increasing ensemble of cells using SVM. It takes 3 input arguments: the object, « CellGroup_Size », and « Num_Iterations ». It is up to the user to set these parameters. We used cell groups of 5 cells with 100 iterations.


## `CellularAnalysis_FreelyMoving`

This script is for cellular analysis of freely moving data. The script is divided into several sections, based on our analysis rationale. We recommend the user execute the script section by section.

In « Load data », « Data_FreelyMoving.mat » and « CellularData_FreelyMoving.mat » should be loaded. For this analysis, the user needs two types of data: unprocessed calcium signals (« Data_FreelyMoving.mat ») and processed signals (« CellularData_FreelyMoving.mat »), which will be used by cellular-activity analysis functions. The unprocessed MATLAB dataset contains two cell arrays, « FreelyMoving_aPC_LEC » and « InfoFile_Data ». The first array holds calcium signals (row 1: mouse name and region; row 2: signals, double).  Each dataset under « Data_FreelyMoving.mat » is a 2D array, cells in rows and calcium signal time series in columns. « InfoFile_Data » contains experimental parameters extracted from our freely moving setup, notably HED frame numbers. These datasets are loaded from the Data folder and should be on the MATLAB path.
After loading the calcium signals, they should be pre-processed to be properly formatted and ready for the analyses. As above, create an AnalysisClass object, then run « Initialization_FreelyMoving », which takes 3 inputs: object, info file, and calcium data. The column count of « InfoFile_Data » must match that of « FreelyMoving_aPC_LEC ». The row count of « FreelyMoving_aPC_LEC » must always be 2. By changing the column indices, the user can analyze different datasets. In freely moving analysis, we run the classifiers separately from the rest and set « Obj.Fixed_WinLength_sec » to 10 s in initialization. For other analyses (raster plot, cross-correlation), we set it to 2 s.

The random shuffling function (optional) shuffles cell responses for control. It is commented out by default; uncomment to activate.

Freely moving traces are recorded continuously; extraction requires HED events. « FreMov_LT_HED_Time_V2 » extracts these events from the info file as frame numbers. « FreMov_LT_DataStruct_Func » then extracts the corresponding calcium signals from left and right events to build a 4D dataset (frames—pre/post stimulus, cell, trial, odor). Two datasets are created for right and left events (6 trials × 4 odors), and then concatenated over the trial dimension (12 trials × 4 odors). Dimensions are reported to the Command Window, and an example trace is plotted alongside its raw signal.
Afterwards, « Moving_Average » smooths the traces and « Signal_Normalization » normalizes them. Traces used in our work are already deconvolved during calcium image analysis; therefore the output of « Deconvolution » is not used. « NegativeCtrl_Supression » suppresses negative-control odors. If the odor list is empty, it has no effect; otherwise, listed odors are removed.

« Obj.Global_Input » is the final processed dataset passed to analysis functions. It can be normalized data or deconvolved-and-normalized data. As explained above, since we do not need « Deconvolution », we pass « Obj.Perm_Reshaped_Normalized_Matrix » to « Obj.Global_Input ». This dataset contains the combined right- and left-side data (12 trials). If the user wants to analyze right or left data (6 trials) individually, they should use the following section. In this codebase, the terms freely moving, linear track, and their abbreviations are used interchangeably.

The section « pre-processing for individual right and left analysis » selects the side (right or left) and applies one function. The user chooses between « Obj.Data_LeftSide » and « Obj.Data_RightSide » for « Input_Data ». One of these is commented depending on the choice. « PreProcess_RightLeft_LinTrack » assigns the chosen dataset to « Obj.Global_Input » and updates the parameters, so from this point the user works only with the selected dataset.

« Cellular analysis unit » starts with input selection. The user should choose at least 2 processed datasets (and only one of those mice for the « Initialization_FreelyMoving » input—any one is fine). This unit is designed to analyze several mice together; a single mouse can be less informative. The program presents results for all mice and for each individual mouse. All results are labeled by mouse number based on the input order. There is no limit on the number of mice. The dataset passed to « Initialization_FreelyMoving » serves only for basic initialization.
For right/left analysis, the cellular analysis input must correspond to the side chosen in the previous section (right, left, or combined).
This section contains three functions for cellular analysis. « ActiveCells_Func » is the main function that organizes mice data for cellular analysis. It categorizes cell activities into excitatory and inhibitory. The categorization tool has automaticand manual modes. We expect automatic categorization to have about 15% error; we therefore provide the manual tool, which allows the user to categorize cell activities. The function takes the object as the first input argument and the processed datasets as the remaining arguments. It also plots the percentage of active cells. The other two functions compute and plot reliability and tuning. Figure titles « Mouse 1, 2, … » follow the input order used in « ActiveCells_Func ».
« Activity duration » analyzes temporal characteristics of cell activity. Prior execution of « ActiveCells_Func » is required. « Activity_Duration_Func » takes the object as the first input and the processed datasets as the remaining inputs. We recommend using the same dataset order as in « ActiveCells_Func ». « Activity_Duration_Func » computes the beginning and end of activity and the activity duration; it does not plot. « Duration_ResponsiveCells_Func » plots response duration versus responsive cell–odor pair (%). « ActivityDuration_Plot » plots calcium traces for a chosen trial, odor, and mouse, along with thresholds and the time parameters used to compute activity duration.


## `Analysis_HeadFixed`


This script is for analysis of head-fixed data. The script is divided into several sections, based on our analysis rationale. We recommend the user execute the script section by section.

In « Load data », « Data_HeadFixed.mat » is loaded. This MATLAB file contains one cell array, « HeadFixed_aPC_LEC ». Row 1 contains the mouse name and corresponding region; Row 2 contains calcium signals (double). « Data_HeadFixed.mat » is loaded from the Data folder and should be on the MATLAB path. Each dataset under « Data_HeadFixed.mat » is a 2D array, cells in rows and calcium signal time series in columns.
After loading the calcium signals, they should be pre-processed to be properly formatted and ready for the analyses. This codebase is object-oriented; first create an AnalysisClass object. Then « Initialization_HeadFixed » reads the input data and initializes all parameters for the ensemble of analyses. The initialization function takes 2 inputs: the object and the calcium traces. The row number of « HeadFixed_aPC_LEC » should always be 2. By changing the column number, the user can analyze different data. In head-fixed analysis, we set « Obj.Fixed_WinLength_sec » to 2 s in the initialization function, corresponding to the odor exposure period.

The next (optional) step is the random shuffling function for control. By default it is commented out; uncomment to activate.

Head-fixed calcium traces are recorded continuously. « HeadFixed_DataStruct_Func » extracts the traces and organizes them into a parameter with a 4-dimensional structure: frames (pre- and post-stimulus phases), cell, trial, and odor.

After these steps, « Moving_Average » smooths the traces and « Signal_Normalization » normalizes them. Traces used in our work are already deconvolved during calcium image analysis; therefore the output of « Deconvolution » is not used. « NegativeCtrl_Supression » suppresses negative-control odors. The odor numbers are provided in the initialization function. If the list is empty, there is no effect; otherwise, listed odors are removed.
« Obj.Global_Input » is the final processed dataset passed to the analysis functions. It can be normalized data or deconvolved-and-normalized data. As explained above, since we do not need « Deconvolution », we pass « Obj.Perm_Reshaped_Normalized_Matrix » to « Obj.Global_Input ».
« Raster plot and response characteristics » invokes two functions and plots the results. « RasterPlot_Func » takes 3 input arguments: the object, the beginning of stimulation frame, and the end of stimulation frame. The user may provide other frame numbers instead of « Obj.Stim_Start » and « Obj.Stim_End ».
« Cross-correlation and distances » computes cross-correlation using Pearson or Spearman in the first part and cosine similarity in the second part. Distances are calculated in each part. Inter-channel cross-correlation (right vs left) is also computed in the first part.
« Principal component analysis (PCA) and distances » invokes the PCA function, which computes PCA as well as PCA distances and variance.
« Sparseness » computes sparseness.
« KNN – increasing sliding window » computes maximum classification accuracy as a function of sliding window length from 0 to 2 s.
« KNN – accuracy over time » computes accuracy vs time over 30 s (10 s pre-stimulus, 2 s odor exposure, 18 s post-stimulus). Before calling « KNN_TempoCorr_DualMode », 3 flags and 1 parameter are initialized. The current flag values are based on the function’s configuration and we recommend not modifying them. The parameter « Sliding_WinLength_sec » can be modified. Usually 0.25 s gives the highest KNN accuracy.
« SVM – accuracy over time » computes accuracy vs time over 30 s (10 s pre-stimulus, 2 s odor exposure, 18 s post-stimulus). Before calling « SVM_TempoCorr_AveTrialEstim », 2 flags and 1 parameter are initialized. The current flag values are based on the function’s configuration and we recommend not modifying them. The parameter « Sliding_WinLength_sec » can be modified. Usually 0.25 s gives the highest SVM accuracy.
« Superimposition of KNN and SVM curves » allows the user to plot these curves together for close comparison. Run both KNN and SVM first.
« Classification curves smoothing » smooths KNN and SVM curves. We use one function with two separate parameters for KNN and SVM.
« Confusion matrix for KNN and SVM » computes the confusion matrix. The user should execute KNN, SVM, or both before running « Confusion_Matrix ».
« Ensemble size classification using KNN » classifies an increasing ensemble of cells using KNN. It takes 3 inputs: the object, « CellGroup_Size », and « Num_Iterations ». We used cell groups of 5 cells with 100 iterations.
« Ensemble size classification using SVM » classifies an increasing ensemble of cells using SVM. It takes 3 inputs: the object, « CellGroup_Size », and « Num_Iterations ». We used cell groups of 5 cells with 100 iterations.


## `CellularAnalysis_HeadFixed`

This script is for cellular analysis of head-fixed data. The script is divided into several sections, based on our analysis rationale. We recommend the user execute the script section by section.

In « Load data », « Data_HeadFixed.mat » and « CellularData_HeadFixed.mat » should be loaded. For this analysis, the user needs two types of data: unprocessed calcium signals (« Data_HeadFixed.mat ») and processed signals (« CellularData_HeadFixed.mat »), which will be used by cellular-activity functions. The unprocessed MATLAB dataset contains one cell array, « HeadFixed_aPC_LEC », which holds calcium signals from the regions aPC and LEC (row 1: mouse name and region; row 2: signals, double). Each dataset under « Data_HeadFixed.mat » is a 2D array, cells in rows and calcium signal time series in columns. These datasets are loaded from the Data folder and should be on the MATLAB path.
After loading the calcium signals, they should be pre-processed to be properly formatted and ready for the analyses. Create an AnalysisClass object, then run « Initialization_HeadFixed », which takes 2 inputs: the object and the calcium traces. The row number of « HeadFixed_aPC_LEC » should always be 2. By changing the column number, the user can analyze different data. In head-fixed analysis, we set « Obj.Fixed_WinLength_sec » to 2 s in the initialization function, corresponding to the odor exposure period.

The random shuffling function (optional) can be used to shuffle cell responses for control. It is commented out by default; uncomment to activate.

Head-fixed calcium traces are recorded continuously. « HeadFixed_DataStruct_Func » extracts calcium traces and organizes them into a 4D parameter with dimensions frames (pre- and post-stimulus), cell, trial, and odor.

After these steps, « Moving_Average » smooths the traces and « Signal_Normalization » normalizes them. Traces used in our work are already deconvolved during calcium image analysis; therefore the output of « Deconvolution » is not used. « NegativeCtrl_Supression » suppresses negative-control odors. The odor numbers are given in the initialization function. If the list is empty, this function has no effect; if one or several odor numbers are given, they are suppressed from the data.
« Obj.Global_Input » is the final processed dataset passed to the analysis functions. It can be normalized data or deconvolved-and-normalized data. As explained above, since we do not need « Deconvolution », we pass « Obj.Perm_Reshaped_Normalized_Matrix » to « Obj.Global_Input ».
« Cellular analysis unit » starts with input selection. The user should choose at least 2 processed datasets (and only one of those mice for the « Initialization_HeadFixed » input—any one is fine). This unit is designed to analyze several mice together; a single mouse can be less informative. The program presents results for all mice and for each individual mouse. All results are labeled by mouse number based on the input order. There is no limit on the number of mice. The dataset passed to « Initialization_HeadFixed » serves only for basic initialization.
This section contains three functions for cellular analysis. « ActiveCells_Func » is the main function that organizes mice data for cellular analysis. It categorizes cell activities into excitatory and inhibitory. The categorization tool has automatic and manual modes. We expect automatic categorization to have about 15% error; we therefore provide the manual tool to allow user corrections. The function takes the object as the first input argument and the processed datasets as the remaining inputs. It also plots the percentage of active cells. The other two functions compute and plot reliability and tuning. Figure titles « Mouse 1, 2, … » follow the input order used in « ActiveCells_Func ».
« Activity duration » analyzes temporal characteristics of cell activity. Prior execution of « ActiveCells_Func » is required. « Activity_Duration_Func » takes the object as the first input and the processed datasets as the remaining inputs. We recommend using the same dataset order as in « ActiveCells_Func ». « Activity_Duration_Func » computes the beginning and end of activity and the activity duration; it does not plot. « Duration_ResponsiveCells_Func » plots response duration versus responsive cell–odor pair (%). « ActivityDuration_Plot » plots calcium traces for a chosen trial, odor, and mouse, along with thresholds and the time parameters used to compute activity duration.
