# Supplementary material for: Differential Encoding of Odor and Place in the Mouse Piriform and Entorhinal Cortex
Source: eNeuro. 2025 Oct 7;12(10):ENEURO.0026-25.2025. doi: 10.1523/ENEURO.0026-25.2025 (PMC12507510; doi:10.1523/ENEURO.0026-25.2025)
Supplement: Data 1 — Odor encoding analysis codes This MATLAB codebase provides a pipeline for processing and analyzing calcium imaging data from freely-moving and head-fixed odor-detection experiments. The analysis includes event-aligned calcium trace extraction, normalization, dimensionality reduction, classification (KNN and SVM), as well as single-cell and population response profiling. Additional tools support alignment across behavioral contexts to test context-dependent odor coding. The modular design enables flexible and reproducible analysis across multiple datasets. Download Data 1, ZIP file. [file eneuro-12-ENEURO.0026-25.2025-s005.zip › Odor coding analysis_codebase/STDshade/shadedErrorBar.m]

function varargout=shadedErrorBar(x,y,errBar,lineProps,transparent)
% function H=shadedErrorBar(x,y,errBar,lineProps,transparent)
%
% Purpose
% Makes a 2-d line plot with a pretty shaded error bar made using patch.
% Error bar color is chosen automatically from the line color.
%
% Inputs (unchanged)
%   x, y, errBar, lineProps, transparent
% Outputs (unchanged)
%   H struct with fields: mainLine, patch, edge

%%%%%%%%%%%%%%%%%%%%%%%%%%%%%%%%%%%%%%%%%%%%%%%%%%%%%%%%%%%%%
% Error checking (unchanged)
error(nargchk(3,5,nargin))

% --- Compute y/err from function handles if requested (unchanged) ---
if iscell(errBar)
    fun1 = errBar{1};
    fun2 = errBar{2};
    errBar = fun2(y);
    y = fun1(y);
else
    y = y(:)'; % row
end

% --- x normalization (unchanged semantics) ---
if isempty(x)
    x = 1:length(y);
else
    x = x(:)'; % row
end

% --- Normalize errBar to 2-by-N: [upper; lower] (unchanged semantics) ---
if numel(errBar)==length(errBar) % symmetric vector or scalar
    errBar = repmat(errBar(:)',2,1);
else
    s = size(errBar);
    f = find(s==2,1,'first');
    if isempty(f), error('errBar has the wrong size'); end
    if f==2, errBar = errBar'; end
end

if length(x) ~= size(errBar,2)
    error('length(x) must equal length(errBar)')
end

% --- Defaults (unchanged semantics) ---
defaultProps = {'-k'};
if nargin<4 || isempty(lineProps), lineProps = defaultProps; end
if ~iscell(lineProps), lineProps = {lineProps}; end
if nargin<5 || isempty(transparent), transparent = 0; end

%%%%%%%%%%%%%%%%%%%%%%%%%%%%%%%%%%%%%%%%%%%%%%%%%%%%%%%%%%%%%
% Determine line color *without* plotting a throwaway line
% We mimic MATLAB's default color selection if no Color is provided.
ax = gca;
co = get(ax,'ColorOrder');
coli = get(ax,'ColorOrderIndex');
if any(strcmpi(lineProps(1:2:end),'color'))
    % user provided a color in lineProps
    col = lineProps{find(strcmpi(lineProps(1:2:end),'color'),1,'first')*2};
else
    % Use next ColorOrder color (and advance it like plot would)
    col = co(coli,:);
    set(ax,'ColorOrderIndex',coli+1);
end

% Edge color and patch color logic (same behavior/feel as your original)
edgeColor        = col + (1-col)*0.55;
patchSaturation  = 0.15;
if transparent
    faceAlpha  = patchSaturation;
    patchColor = col;
    set(gcf,'renderer','openGL')
else
    faceAlpha  = 1;
    bg = get(ax,'Color'); if ischar(bg) || isequal(bg,'none'), bg = [1 1 1]; end
    patchColor = col + (bg-col)*(1-patchSaturation);
    set(gcf,'renderer','painters')
end

% --- Error bands ---
uE = y + errBar(1,:);
lE = y - errBar(2,:);

% Preserve hold state
holdState = ishold(ax);
if ~holdState, hold(ax,'on'); end

% --- Build shaded patch(es) robustly (split at NaNs/gaps) ---
% We split into contiguous finite segments so patches don’t connect across NaNs.
finiteMask = isfinite(x) & isfinite(uE) & isfinite(lE) & isfinite(y);
segs = local_segments(finiteMask);

% Create one hggroup to hold all segment patches (one handle in H.patch)
pg = hggroup(ax,'HandleVisibility','off');

for s = 1:size(segs,1)
    idx = segs(s,1):segs(s,2);
    % Polygon goes along lower bound then back along upper (reversed)
    xPoly = [x(idx), fliplr(x(idx))];
    yPoly = [lE(idx), fliplr(uE(idx))];

    % Remove any residual NaNs inside the segment (rare but safe)
    good = isfinite(xPoly) & isfinite(yPoly);
    xPoly = xPoly(good);
    yPoly = yPoly(good);
    if isempty(xPoly), continue; end

    patch('XData', xPoly, 'YData', yPoly, ...
          'Parent', pg, ...
          'FaceColor', patchColor, ...
          'FaceAlpha', faceAlpha, ...
          'EdgeColor', 'none');
end

% --- Edges (lower/upper bounds) ---
% Keep them out of the legend like your original.
H.edge(1) = plot(ax, x, lE, '-', 'Color', edgeColor, 'HandleVisibility','off');
H.edge(2) = plot(ax, x, uE, '-', 'Color', edgeColor, 'HandleVisibility','off');

% --- Main line drawn last, like your original (LineWidth=2) ---
H.mainLine = plot(ax, x, y, lineProps{:}, 'LineWidth', 2);

% Group handle for patches
H.patch = pg;

if ~holdState, hold(ax,'off'); end

if nargout==1
    varargout{1} = H;
end

end % ===== end main function =====

% ---------- helpers ----------
function segs = local_segments(mask)
% Return [startIdx endIdx] for contiguous true regions
mask = mask(:).';
d = diff([false, mask, false]);
starts = find(d==1);
ends   = find(d==-1) - 1;
segs = [starts(:) ends(:)];
end
